# Supplementary material for: Proposal of Patescibacterium danicum gen. nov., sp. nov. in the ubiquitous bacterial phylum Patescibacteriota phyl. nov
Source: ISME Commun. 2024 Nov 19;5(1):ycae147. doi: 10.1093/ismeco/ycae147 (PMC11809585; doi:10.1093/ismeco/ycae147)
Supplement: Patescibacteriales_Fig_1C_ord_nov_iqtreev2_3_ycae147 [file patescibacteriales_fig_1c_ord_nov_iqtreev2_3_ycae147.zip]

Archive with 1 entries (1 files):
- Patescibacteriales_Fig.1C_ord_nov_iqtreev2_3_ycae147.tree
