# Supplementary material for: Proposal of Patescibacterium danicum gen. nov., sp. nov. in the ubiquitous bacterial phylum Patescibacteriota phyl. nov
Source: ISME Commun. 2024 Nov 19;5(1):ycae147. doi: 10.1093/ismeco/ycae147 (PMC11809585; doi:10.1093/ismeco/ycae147)
Supplement: Patescibacteriales_Fig_1C_ord_nov_iqtreev2_3_ycae147 [file patescibacteriales_fig_1c_ord_nov_iqtreev2_3_ycae147.zip › Patescibacteriales_Fig.1C_ord_nov_iqtreev2_3_ycae147.tree]

(((s__Deinococcus_aquatilis:0.0065579471,(s__Deinococcus_sp023370075:0.0126210859,s__Deinococcus_sp004801315:0.0095791553)g__Deinococcus:0.0089474026[100])g__Deinococcus:1.2280740410[100],(((s__Rifleibacterium_sp022704885:0.0184427071,(s__Rifleibacterium_amylolyticum:0.0236183166,s__Rifleibacterium_sp002839435:0.0453125964)g__Rifleibacterium:0.0130497870[77])g__Rifleibacterium:0.9899083581[100],(s__UBA3571_sp013151115:0.0282971133,(s__UBA3571_sp024277405:0.0479625973,s__UBA3571_sp002011425:0.0802741533)g__UBA3571:0.0136828270[14])g__UBA3571:1.0589155420[100])d__Bacteria:0.1039700525[58],((s__Pseudostreptobacillus_hongkongensis:0.1239495613,(s__Streptobacillus_canis:0.0394006643,s__Streptobacillus_felis:0.0456626356)g__Streptobacillus:0.1057238952[100])f__Leptotrichiaceae:1.0664668860[100],((s__DRTT01_sp011372105:0.0965782720,(s__JAGGZA01_sp021162265:0.1136675392,s__B3-G15_sp003648845:0.1475403036)f__B3-G15:0.0452997977[100])f__B3-G15:0.7313588471[100],((s__JAJFUW01_sp021372235:0.2285869874,(s__PALSA-1178_sp003167475:0.1903886545,s__Bog-1181_sp003159495:0.2023803130)f__Palsa-1178:0.0880906079[100])f__Palsa-1178:0.7416387988[100],((s__CAIOVX01_sp903916325:0.0227700786,(s__CAIOVX01_sp903915125:0.0318019283,s__CAIOVX01_sp903894145:0.0187760465)g__CAIOVX01:0.0106708550[93])g__CAIOVX01:0.7588220150[100],(s__XYA2-FULL-39-19_sp001800285:0.2526496395,(s__OXYB2-FULL-48-7_sp018816525:0.1278393189,s__OXYB2-FULL-48-7_sp001800495:0.2004014321)g__OXYB2-FULL-48-7:0.0924462058[100])f__XYA2-FULL-39-19:0.6936769291[100])d__Bacteria:0.0790918697[98])d__Bacteria:0.0753983959[98])d__Bacteria:0.0587084771[63])d__Bacteria:0.0562103204[63])d__Bacteria:0.0530804013[93])out_group:0.09351483675[100],((((((((((((((((s__BS150m-G62_sp016784175:0.6154795697,((s__JAJYMT01_sp021786695:0.3459044267,(s__GWE2-39-37_sp000995135:0.2465585979,(s__JAAXUA01_sp013336275:0.1721726179,s__JAAXUA01_sp013335665:0.1819292177)g__JAAXUA01:0.1697100736[100])f__GWE2-39-37:0.0755773568[100])f__GWE2-39-37:0.1423394619[100],((((s__JAKAJF01_sp021813875:0.2707407220,s__JAJYLD01_sp021788015:0.2610853385)f__JAKAJF01:0.0615943844[100],(s__UM-FILTER-36-11_sp002781265:0.2934546807,(s__CAJVWV01_sp913009695:0.1387961699,s__SZUA-104_sp003231075:0.1995940367)f__SZUA-104:0.0791063332[100])o__BM507:0.0423900767[100])o__BM507:0.0358816655[99],((s__JAHIME01_sp018896595:0.2224140511,s__VMTK01_sp013791585:0.2546929075)f__VMTK01:0.0775094575[100],((s__JAHITL01_sp018817545:0.2192486569,s__JAHJAP01_sp018813805:0.2218918194)f__GWC2-42-12:0.1152696485[100],(s__CG2-30-45-37_sp001873515:0.1795174680,((s__GWC2-42-12_sp001778055:0.1588730366,s__GWC2-42-12_sp000997945:0.1591870511)g__GWC2-42-12:0.0886137376[100],(s__JACPHD01_sp016188785:0.1375546788,(s__JACPHD01_sp018827685:0.1456884329,s__JACPHD01_sp016208065:0.0888411610)g__JACPHD01:0.0349641968[100])g__JACPHD01:0.0696188954[100])f__GWC2-42-12:0.0329753184[100])f__GWC2-42-12:0.1209941875[100])f__GWC2-42-12:0.0716869816[100])o__BM507:0.0356262301[97])o__BM507:0.0250962277[96],(((s__BM507_sp002869265:0.4168335394,s__UM-FILTER-48-10_sp002771615:0.6450538880)o__BM507:0.0471251019[5],(s__JAKJDO01_sp022705905:0.3774061245,(((s__JAGLJW01_sp023142215:0.3434307379,s__JAHILH01_sp018897195:0.3294453567)f__UBA12075:0.0843820415[100],(s__XYC2-34-220_sp001780285:0.3028144574,s__XYA2-FULL-47-19_sp001780275:0.3071251962)f__UBA12075:0.0740849026[100])f__UBA12075:0.0258170194[2],((s__B7-G4_sp003647675:0.2817272392,(s__JAGLNE01_sp023139655:0.1089753506,s__JAGLNE01_sp023137275:0.0941278831)g__JAGLNE01:0.2102705408[100])f__UBA12075:0.0593549782[100],(s__BM705_sp002869165:0.3894771555,(s__UBA12075_sp003514005:0.2629211967,(s__JAGLYP01_sp023132155:0.0849893977,(s__JAGLYP01_sp023142915:0.0509609432,s__JAGLYP01_sp023140595:0.0633935693)g__JAGLYP01:0.0569122281[100])g__JAGLYP01:0.1248094140[100])f__UBA12075:0.0763418175[100])f__UBA12075:0.0471836301[100])f__UBA12075:0.0401000631[100])f__UBA12075:0.0413250794[99])f__UBA12075:0.0368793636[97])o__BM507:0.0313492412[49],((s__WJLG01_sp014728685:0.4198339074,(s__JAGXOH01_sp023659985:0.4492682276,s__JAIOTG01_sp021106995:0.4317985802)f__JAGXOH01:0.0907686317[100])o__BM507:0.0766551739[100],(s__JAHJJO01_sp018822835:0.4375850387,((s__JAIPJA01_sp021734405:0.2902386376,s__JAIPJO01_sp021734135:0.2863501919)f__UBA12465:0.2022480936[100],(((s__GCA-002840305_sp023229115:0.1564507011,s__GCA-002840305_sp002840305:0.1622848284)g__GCA-002840305:0.3314939787[100],(s__CG1-02-41-21_sp022710685:0.1297692219,(s__CG1-02-41-21_sp002778645:0.0827302226,s__CG1-02-41-21_sp001871235:0.0868014892)g__CG1-02-41-21:0.0663170863[100])g__CG1-02-41-21:0.2437479623[100])f__UBA12465:0.0546667530[100],(s__PWHG01_sp003554785:0.5403663319,((s__CAINDR01_sp903847415:0.1090690310,s__CAINDR01_sp903839955:0.1006542460)g__CAINDR01:0.2923824868[100],((s__JAEZRQ01_sp023444045:0.3383752022,((s__GCA-002841655_sp021734825:0.0445683239,s__GCA-002841655_sp016938835:0.0500985193)g__GCA-002841655:0.1161846898[100],(s__GCA-002841655_sp002841655:0.1704889892,(s__GCA-002841655_sp903937325:0.1383406731,s__GCA-002841655_sp002070735:0.1437874081)g__GCA-002841655:0.0274315287[100])g__GCA-002841655:0.0351279548[100])g__GCA-002841655:0.2024332841[100])f__UBA12465:0.0450144550[28],(s__UBA12465_sp009995495:0.3688010878,(((s__UBA12465_sp903945435:0.0428006753,s__UBA12465_sp903857815:0.0461796861)g__UBA12465:0.0833192819[100],(s__UBA12465_sp019248265:0.0362988198,s__UBA12465_sp016432645:0.0403786235)g__UBA12465:0.0952505350[100])g__UBA12465:0.1184567029[100],((s__UBA12465_sp903874345:0.2013610242,s__UBA12465_sp012800315:0.2207838962)g__UBA12465:0.0354534535[54],((s__UBA12465_sp903904095:0.2144982803,s__UBA12465_sp009885285:0.2102338905)g__UBA12465:0.0457624263[22],((s__UBA12465_sp003056205:0.2869384756,s__UBA12465_sp001871165:0.2202026339)g__UBA12465:0.0422870542[81],(s__UBA12465_sp021806615:0.1657343625,s__UBA12465_sp000999715:0.1897649439)g__UBA12465:0.0296856726[87])g__UBA12465:0.0333068445[89])g__UBA12465:0.0290671984[29])g__UBA12465:0.0249934175[39])g__UBA12465:0.0494107014[97])g__UBA12465:0.0763837668[100])f__UBA12465:0.0450380341[32])f__UBA12465:0.0375707632[32])f__UBA12465:0.0684443574[100])f__UBA12465:0.0644789530[100])f__UBA12465:0.0919426394[100])o__BM507:0.0379317199[74])o__BM507:0.0473453582[99])o__BM507:0.0299304715[18])o__BM507:0.0319574561[18])o__BM507:0.0254579668[20])o__BM507:0.0348989212[86],((((((ABY1_TS:0.0038487643,Fred_cMAG_1:0.0032049109)Patescibacterium_danicum_sp._nov:0.1095421954[100],IMGM3300014059_BIN201:0.1475228207)d__Bacteria:0.1774585573[100],((IMGM3300029288_BIN286:0.0785733897,IMGM3300014204_BIN854:0.1006770619):0.1192193780[100],(IMGM3300030493_BIN257:0.2356444209,(GCA_002293885_1:0.0000010000,(GCA_002433955_1:0.0000010000,(GCA_002343995_1:0.0003269889,GB_GCA_sp002344425_1:0.0009830520)g__UBA919:0.0000023714[97])g__UBA919:0.0003516559[96])P._sp002344425:0.1733182827[100])g__UBA919:0.0445472132[94])g__UBA919:0.1261224423[100])Patescibacterium_gen._nov.:0.1850720632[100],g__CAIUCZ01_sp903897785:0.4363677990)d__Bacteria:0.0682947361[100],((s__JAKAEX01_sp021819805:0.1221612723,s__JAKAEX01_sp021818075:0.1701197855)g__JAKAEX01:0.2241418322[100],(g__1-14-0-10-37-14_sp002778705:0.4505389987,g__UBA917_sp002293855:0.4132829236)f__UBA917:0.0656112686[100])f__UBA917:0.1141653698[100])d__Bacteria:0.0686947394[100],(s__UBA1359_sp023459655:0.1953826454,(s__UBA1359_sp022705845:0.0827777395,s__UBA1359_sp002306385:0.0731790878)g__UBA1359:0.1359312618[100])g__UBA1359:0.4321358203[100])Patescibacteriaceae:0.0962652433[100])d__Bacteria:0.0936036832[100],(s__XYC2-FULL-47-12_sp001778285:0.3057736093,(s__1-14-0-10-43-10_sp002773655:0.2528037635,(s__1-14-0-10-43-11_sp002778635:0.1903057219,(s__2-12-FULL-45-10_sp002773575:0.0235239602,s__2-12-FULL-45-10_sp001777995:0.0263532562)g__2-12-FULL-45-10:0.1822043560[100])f__XYC2-FULL-47-12:0.1001283085[100])f__XYC2-FULL-47-12:0.0521333101[55])f__XYC2-FULL-47-12:0.2775683388[100])Patescibacteriales:0.1538113953[100],(s__JAGUWE01_sp020062525:0.6015429610,((s__JAGLTA01_sp023142625:0.0599579379,s__JAGLTA01_sp023135505:0.0572892257)g__JAGLTA01:0.3065503144[100],(s__JABIDK01_sp018651725:0.3013152934,s__JAACEG01_sp011682665:0.3577758238)f__JAACEG01:0.0919216057[100])f__JAACEG01:0.1841421016[100])o__JAACEG01:0.1124600716[100])d__Bacteria:0.0852840860[100],((s__DYGC01_sp020724925:0.8434670496,s__VMEV01_sp007375725:0.8723831144)c__ABY1:0.1414626261[49],((s__JADLGS01_sp020849205:0.8332859406,((s__CAIXNZ01_sp903920975:0.1031824602,s__CAIXNZ01_sp016927685:0.0901689703)g__CAIXNZ01:0.2337144658[100],(s__WJKP01_sp014729025:0.2252249359,s__DSBA01_sp011046145:0.1896633388)f__CAIXNZ01:0.0914264114[100])f__CAIXNZ01:0.1638971299[100])o__CAIXNZ01:0.1471500931[100],(s__JACRDX01_sp016212745:0.6421303271,((s__XYA2-FULL-35-8_sp001778235:0.3007381106,(s__UBA11705_sp003518055:0.1652061389,s__UBA11705_sp002773615:0.1499685781)g__UBA11705:0.2026097665[100])f__UBA11705:0.2220279619[100],(s__JABHMO01_sp018693855:0.4054736559,((s__JAHIRY01_sp018818405:0.3553814717,s__GWC2-39-14_sp000996245:0.4062709795)f__JABHMO01:0.0644879289[100],((s__JABMRF01_sp018674305:0.2152405211,s__JABMRF01_sp013202715:0.2326692465)g__JABMRF01:0.0939318989[100],(s__JACRNX01_sp016214755:0.3711438064,s__MFGM01_sp001778275:0.3781590784)f__JABHMO01:0.0640926184[100])f__JABHMO01:0.0526680071[100])f__JABHMO01:0.0416992729[100])f__JABHMO01:0.1075012697[100])o__UBA11705:0.0768946067[100])o__UBA11705:0.1608441786[100])c__ABY1:0.0443225627[51])c__ABY1:0.0361431245[96])d__Bacteria:0.0416375259[96],((((s__2-01-FULL-39-33_sp002773855:0.1900163392,s__2-01-FULL-39-33_sp001817505:0.1873193913)g__2-01-FULL-39-33:0.2224386870[100],((s__CAIVNC01_sp903907165:0.3933743148,s__JAGONZ01_sp017992755:0.5187532107)f__2-01-FULL-39-33:0.0525425912[29],(s__CAIPBY01_sp903863425:0.3521443582,(s__CAIOLF01_sp903859075:0.3367100545,(s__CAISTG01_sp903888345:0.2633538415,s__CAISTG01_sp002068915:0.2193539744)g__CAISTG01:0.1257496825[100])f__2-01-FULL-39-33:0.0519164188[96])f__2-01-FULL-39-33:0.0474011040[100])f__2-01-FULL-39-33:0.0343832789[29])f__2-01-FULL-39-33:0.2890194117[100],((s__VMFR01_sp007376135:0.7122498960,s__GWA2-38-13_sp000992395:0.5250497083)f__GWA2-38-13:0.1476457352[100],((s__21-14-0-10-42-9_sp002773845:0.6179674096,(s__JAHIRB01_sp018818885:0.3093062294,s__SURF-54_sp003599635:0.3490304174)f__SURF-54:0.1597085851[100])o__Buchananbacterales:0.1002786227[100],((s__JAFGGX01_sp016930315:0.3901477982,(s__2-02-FULL-56-16_sp001817495:0.3607565292,s__2-01-FULL-44-11_sp001817345:0.3224086077)f__UBA6539:0.0466251452[99])f__UBA6539:0.0448913776[96],((s__02-FULL-45-11b_sp001817615:0.3455213711,s__HO2-39-17_sp001817425:0.3151591547)f__UBA6539:0.0413597299[90],(s__UBA6539_sp002687175:0.2588636233,(s__JAHFHR01_sp023246815:0.3646393775,s__JABWCG01_sp013359225:0.2328607483)f__UBA6539:0.0510184613[100])f__UBA6539:0.0690381013[100])f__UBA6539:0.0777985391[100])f__UBA6539:0.1293011010[100])o__Buchananbacterales:0.0547814840[63])o__Buchananbacterales:0.1008855400[100])c__ABY1:0.0749352674[100],((s__JAGVFQ01_sp020057505:0.5653343358,(s__XYB2-FULL-38-15_sp001778095:0.2878979204,(s__JAHIRI01_sp018818855:0.1103028345,s__JAHIRI01_sp016214745:0.0832081544)g__JAHIRI01:0.1568615945[100])f__XYB2-FULL-38-15:0.3041836918[100])c__ABY1:0.1002764611[87],(((s__JACRDY01_sp016218485:0.6737291648,s__UBA1544_sp002774425:0.7939915932)c__ABY1:0.0848945148[84],((s__JAHFHK01_sp023246955:0.4656802339,s__JAHFJA01_sp023246095:0.4970804321)f__JACQRZ01:0.1158172704[100],((s__JACQRZ01_sp016206235:0.4212526360,(s__JACQWH01_sp016209345:0.2591160349,s__JACQSC01_sp016206155:0.2981626626)f__JACQRZ01:0.2240061488[100])f__JACQRZ01:0.0575907439[98],(s__JACPMJ01_sp016186045:0.5105444635,(s__JACQSA01_sp016206145:0.3061729408,(s__JACQSB01_sp016206175:0.1203757046,s__JACQSB01_sp016188385:0.1453184169)g__JACQSB01:0.1916236957[100])f__JACQRZ01:0.1949159888[100])f__JACQRZ01:0.0579561150[97])f__JACQRZ01:0.0777504596[100])f__JACQRZ01:0.3265199983[100])c__ABY1:0.0561868001[69],(((s__JACRJV01_sp016215325:0.9690326887,s__JACQSD01_sp016206165:0.6178765994)c__ABY1:0.0791391133[83],(s__SBBB01_sp005239895:1.0790913769,(s__1-14-0-10-48-11_sp002793855:0.4966148117,(s__GWA2-46-9_sp001791425:0.1341680540,s__GWA2-46-9_sp001791325:0.1622408940)g__GWA2-46-9:0.2614069529[100])f__GWA2-46-9:0.2943907052[100])c__ABY1:0.1120385062[100])c__ABY1:0.0751378988[91],(((s__GCA-002688135_sp002688135:0.8226530594,(s__JACTTX01_sp015661005:0.5527818058,(s__2-02-FULL-50-9b_sp903893485:0.2222998727,(s__2-02-FULL-50-9b_sp943355025:0.2208309421,(s__2-02-FULL-50-9b_sp001782975:0.1803332915,(s__2-02-FULL-50-9b_sp943349075:0.1519693775,s__2-02-FULL-50-9b_sp023246755:0.1478863902)g__2-02-FULL-50-9b:0.0567145660[100])g__2-02-FULL-50-9b:0.0737506155[100])g__2-02-FULL-50-9b:0.0605399156[100])g__2-02-FULL-50-9b:0.4524404487[100])o__Magasanikbacterales:0.0916352682[100])o__Magasanikbacterales:0.0859743472[99],(((s__UBA10146_sp016212585:0.0941323069,s__UBA10146_sp001001925:0.0669195933)g__UBA10146:0.5154909282[100],(s__GWC2-40-17_sp001783145:0.4365819941,(s__UBA10003_sp016214465:0.0436420151,s__UBA10003_sp003514455:0.0513785744)g__UBA10003:0.3555391623[100])f__UBA10003:0.1108271222[100])o__Magasanikbacterales:0.1543729087[100],(s__UBA10197_sp003501255:0.6880976244,((((s__JAHFHZ01_sp023246715:0.3644683241,s__JACPGS01_sp016189025:0.4201364375)f__GWA2-37-8:0.0876612878[96],((s__SICD01_sp023246655:0.2354088372,(s__SICD01_sp023246725:0.1455052753,s__SICD01_sp009694865:0.1414416808)g__SICD01:0.1016807152[100])g__SICD01:0.0886094343[100],((s__JAJYIJ01_sp021790135:0.2939383792,s__JACRFW01_sp016234265:0.2172498663)f__GWA2-37-8:0.0383755696[100],(s__JAKANM01_sp021812425:0.2915649059,s__2-02-FULL-45-10_sp001783035:0.2601773896)f__GWA2-37-8:0.0578322868[100])f__GWA2-37-8:0.0600650153[100])f__GWA2-37-8:0.0438653495[96])f__GWA2-37-8:0.0860443321[100],((s__SCQK01_sp004321885:0.3447063832,(s__XYD2-FULL-39-9_sp007376295:0.1493667358,(s__XYD2-FULL-39-9_sp017991415:0.1001899570,(s__XYD2-FULL-39-9_sp016182085:0.1043215347,s__XYD2-FULL-39-9_sp001783215:0.0902749652)g__XYD2-FULL-39-9:0.0364361268[100])g__XYD2-FULL-39-9:0.0631574729[100])g__XYD2-FULL-39-9:0.1861943675[100])f__GWA2-37-8:0.0806677320[100],((s__JAHJCN01_sp018812905:0.3251072431,(s__JAKLGL01_sp022710645:0.3383232342,s__1-14-0-10-36-32_sp002778465:0.3231263309)f__GWA2-37-8:0.0663063168[100])f__GWA2-37-8:0.0413439256[85],((s__GWA2-37-8_sp000992085:0.2790025274,(s__XYD2-FULL-41-14_sp001784475:0.1830894032,s__XYD2-FULL-41-14_sp001784435:0.1763485323)g__XYD2-FULL-41-14:0.1981660009[100])f__GWA2-37-8:0.0662733453[100],((s__CAIOJG01_sp943357105:0.1539248719,s__CAIOJG01_sp903858555:0.1472240831)g__CAIOJG01:0.0540843223[100],(s__CAIOJG01_sp943359595:0.0829220801,s__CAIOJG01_sp903853785:0.0594450342)g__CAIOJG01:0.0916092596[100])g__CAIOJG01:0.2023470155[100])f__GWA2-37-8:0.0519231950[100])f__GWA2-37-8:0.0276460812[85])f__GWA2-37-8:0.0277651861[100])f__GWA2-37-8:0.1483910964[100],(s__JAKITS01_sp021648085:0.5257973835,((s__JAHFIC01_sp023246555:0.5461146345,((s__GWA2-56-11_sp001004885:0.2960583820,(s__2-12-FULL-41-16_sp023246565:0.1933778867,s__2-12-FULL-41-16_sp001782805:0.2293516238)g__2-12-FULL-41-16:0.1251442103[100])f__UBA922:0.1796634965[100],(s__UBA922_sp002293825:0.4374096530,(s__JACPGR01_sp016182415:0.2774615233,((s__UBA11699_sp003482855:0.2185300542,(s__BM521_sp018646705:0.0725928018,s__BM521_sp002869205:0.0628314182)g__BM521:0.1599460589[100])f__UBA922:0.0527896976[100],(s__UBA1557_sp002793035:0.0787088668,(s__UBA1557_sp001783255:0.0975493561,(s__UBA1557_sp002773185:0.0575736378,s__UBA1557_sp001871435:0.1009007532)g__UBA1557:0.0737640508[100])g__UBA1557:0.0297927071[97])g__UBA1557:0.2458154943[100])f__UBA922:0.0280526090[31])f__UBA922:0.0712985876[100])f__UBA922:0.0662413755[100])f__UBA922:0.0371682673[100])f__UBA922:0.0269283688[89],((s__JABIBU01_sp018652595:0.3170155832,((s__JAAZJX01_sp012800155:0.2806667486,s__UBA11710_sp003510435:0.2844638881)f__UBA922:0.0498943385[99],((s__CAILTG01_sp903837125:0.2861694097,s__GWC2-37-14_sp000990355:0.2925088236)f__UBA922:0.0741553340[100],(s__2-12-FULL-43-12_sp001783065:0.0851169852,(s__2-12-FULL-43-12_sp016214105:0.0525348550,s__2-12-FULL-43-12_sp016207245:0.0414549335)g__2-12-FULL-43-12:0.0330137814[100])g__2-12-FULL-43-12:0.2816374459[100])f__UBA922:0.0455720817[97])f__UBA922:0.0460170246[91])f__UBA922:0.0628948860[96],(((s__JAHJGG01_sp018824545:0.3214243243,s__WJJZ01_sp014729395:0.3494950551)f__UBA922:0.0649465061[100],(s__XYB1-40-15_sp001783185:0.1531564266,s__XYB1-40-15_sp001782825:0.1567557694)g__XYB1-40-15:0.2674176154[100])f__UBA922:0.0429395128[96],((s__DYFM01_sp020725175:0.3646088892,s__UBA10181_sp001784285:0.4011695015)f__UBA922:0.0721993975[99],((s__SZUA-124_sp003230965:0.4190365519,(s__UM-FILTER-37-12_sp002793015:0.3169822539,(s__UBA12086_sp002792995:0.1075449759,(s__UBA12086_sp003518365:0.0891560828,(s__UBA12086_sp002784795:0.0455035201,s__UBA12086_sp001871445:0.0600390078)g__UBA12086:0.0386471289[100])g__UBA12086:0.0387988330[100])g__UBA12086:0.2657302906[100])f__UBA922:0.0719422929[100])f__UBA922:0.0514820408[100],((s__JABIEQ01_sp018651085:0.4327682820,(s__1-14-0-20-39-34_sp020632445:0.2478847879,s__1-14-0-20-39-34_sp002787355:0.2547155103)g__1-14-0-20-39-34:0.1990180898[100])f__UBA922:0.0488838518[81],((s__1-14-0-10-47-10_sp002773135:0.3459633709,s__MFQB01_sp001784275:0.3980168415)f__UBA922:0.0808498969[100],((s__JABIFP01_sp018650645:0.3711365106,s__JAGOTR01_sp018061685:0.3518994072)f__UBA922:0.0662045430[100],((s__JAHJIX01_sp018823045:0.2181174983,s__JAHJIX01_sp018650085:0.1754174884)g__JAHJIX01:0.2119591412[100],(s__GCA-2716765_sp018661775:0.2558740588,s__GCA-2716765_sp002716765:0.1948253753)g__GCA-2716765:0.2211699758[100])f__UBA922:0.0359455854[48])f__UBA922:0.0499103248[48])f__UBA922:0.0603130365[100])f__UBA922:0.0409526032[100])f__UBA922:0.0381456790[100])f__UBA922:0.0387932143[99])f__UBA922:0.0327996311[94])f__UBA922:0.0245203625[77])f__UBA922:0.0440590472[89])f__UBA922:0.1587650610[100])o__Magasanikbacterales:0.1205507413[100])o__Magasanikbacterales:0.1107655131[100])o__Magasanikbacterales:0.0506130015[99])o__Magasanikbacterales:0.0925157997[100],((s__JAHJFT01_sp018824325:0.5725599478,(s__GCA-002772895_sp018895765:0.0710813079,s__GCA-002772895_sp002772895:0.0878714868)g__GCA-002772895:0.6076562985[100])c__ABY1:0.1312100895[97],(((s__DYHP01_sp020724105:0.7374139780,s__JACPHY01_sp016188355:0.8684957540)c__ABY1:0.0613052372[76],((s__CAIQCM01_sp903870305:0.0787286778,s__CAIQCM01_sp023246535:0.0763793341)g__CAIQCM01:0.6231631611[100],(s__GWA2-47-26_sp001001705:0.2375632932,(s__JACPJN01_sp016187515:0.2743617781,s__MGDU01_sp001790815:0.2095051361)f__GWA2-47-26:0.0739888577[100])f__GWA2-47-26:0.3518641520[100])c__ABY1:0.0753703253[87])c__ABY1:0.0697781050[88],(((s__2-12-FULL-57-11_sp001791115:0.4714379507,(s__SCUL01_sp004297205:0.5191924560,(s__CALRHY01_sp943359495:0.3272004632,s__SCSU01_sp004299275:0.3473842045)f__2-12-FULL-57-11:0.1764295627[100])f__2-12-FULL-57-11:0.0760099762[100])f__2-12-FULL-57-11:0.1353103442[100],(s__DYFX01_sp020724945:0.6204029457,(s__JAFGIV01_sp016929435:0.4767549379,((s__JACQSM01_sp016205965:0.3646066489,(s__JAKAKZ01_sp021824285:0.3664169998,(s__JAHFIV01_sp023246225:0.2198011938,s__JAHFIW01_sp023246195:0.2697064382)f__SG8-24:0.1258315904[100])f__SG8-24:0.0293585351[100])f__SG8-24:0.0583657047[100],(s__SG8-24_sp001303185:0.3260136275,(s__JAHJAU01_sp018813785:0.2674528230,(s__UBA1561_sp001872545:0.0502343642,s__UBA1561_sp001791745:0.0676380497)g__UBA1561:0.2117991557[100])f__SG8-24:0.2032361825[100])f__SG8-24:0.0712085278[100])f__SG8-24:0.0508495380[99])f__SG8-24:0.1568334601[100])o__SG8-24:0.0856718694[100])o__SG8-24:0.0679239893[99],(((((s__CAIKOH01_sp903829075:0.3822980771,s__CAIKOH01_sp018061755:0.3876797047)g__CAIKOH01:0.0539663305[98],(s__VGLT01_sp016866635:0.2431539194,s__VGLT01_sp009691315:0.2344004819)g__VGLT01:0.0686660968[100])f__2-12-FULL-60-25:0.0305143769[97],((s__JAGOUA01_sp018061485:0.4605473837,(s__JALHOH01_sp022843095:0.3158492179,s__JAGOUY01_sp018061025:0.3111088949)f__2-12-FULL-60-25:0.0417234333[99])f__2-12-FULL-60-25:0.0451907835[99],(s__21-14-all-47-17_sp002786495:0.3448059191,(s__HK-STAS-PATE-2_sp023898425:0.3738139792,((s__RHKK01_sp023229665:0.1429070201,s__RHKK01_sp008363075:0.1391249059)g__RHKK01:0.1132384954[100],(s__CAIXDN01_sp020854265:0.1931699838,(s__CAIXDN01_sp016699205:0.0495045867,(s__CAIXDN01_sp903918235:0.1154914537,s__CAIXDN01_sp021413945:0.0600693416)g__CAIXDN01:0.0269300878[100])g__CAIXDN01:0.1365691266[100])g__CAIXDN01:0.0684747412[100])f__2-12-FULL-60-25:0.0433975110[100])f__2-12-FULL-60-25:0.0373332934[100])f__2-12-FULL-60-25:0.0646881718[100])f__2-12-FULL-60-25:0.0397678349[97])f__2-12-FULL-60-25:0.1174512503[100],((s__2-12-FULL-60-25_sp001791275:0.2324696543,(s__2-12-FULL-60-25_sp003576745:0.2874505362,(s__2-12-FULL-60-25_sp023246415:0.3039015825,(GB_GCA_018499985.1:0.2709286108,s__2-12-FULL-60-25_sp014728655:0.2503874179)g__2-12-FULL-60-25:0.0470229167[100])g__2-12-FULL-60-25:0.0622985584[100])g__2-12-FULL-60-25:0.0782900265[100])g__2-12-FULL-60-25:0.1362158614[100],(((s__MWCR01_sp018830085:0.2285507924,s__MWCR01_sp014728435:0.2769417587)g__MWCR01:0.0935578950[100],(s__MWCR01_sp022703155:0.2532723987,(s__MWCR01_sp021806685:0.1677596857,s__MWCR01_sp002070095:0.2115132215)g__MWCR01:0.0850633407[100])g__MWCR01:0.0497440751[100])g__MWCR01:0.2285426967[100],(((s__JANLIO01_sp024654265:0.4194195125,(s__JAHIUG01_sp020056125:0.2399071221,s__JAHIUG01_sp018817245:0.2359345883)g__JAHIUG01:0.1102220663[100])f__2-12-FULL-60-25:0.0447914694[82],(s__JAHJRN01_sp018830865:0.2819476174,(s__JAHJFW01_sp018824765:0.2478586497,s__JAHJFW01_sp016203535:0.2326945170)g__JAHJFW01:0.0539667124[100])f__2-12-FULL-60-25:0.0441572499[82])f__2-12-FULL-60-25:0.0725951073[100],((s__JADZEJ01_sp020850575:0.3551148949,(s__JAGOQX01_sp018063105:0.2980985191,(s__JAGOQX01_sp903893445:0.2624856121,s__JAGOQX01_sp018063125:0.2484585029)g__JAGOQX01:0.0418664537[99])g__JAGOQX01:0.0398811537[98])f__2-12-FULL-60-25:0.0306109799[63],((s__JAHFIO01_sp023246325:0.3722839682,s__SZUA-46_sp003231955:0.2796219702)f__2-12-FULL-60-25:0.0466145179[68],(s__CAIKNB01_sp021796435:0.2088923125,(s__CAIKNB01_sp903828685:0.1843836537,s__CAIKNB01_sp016222815:0.1230470922)g__CAIKNB01:0.0670742484[100])g__CAIKNB01:0.1175342136[100])f__2-12-FULL-60-25:0.0351520119[63])f__2-12-FULL-60-25:0.0854325447[100])f__2-12-FULL-60-25:0.0336639692[100])f__2-12-FULL-60-25:0.0480324875[100])f__2-12-FULL-60-25:0.0455873798[100])f__2-12-FULL-60-25:0.3461325336[100],(s__UBA9568_sp003497135:0.6133218860,(((s__2-02-FULL-53-10_sp001791035:0.3978112171,((s__JABMPK01_sp018701105:0.0839232828,s__JABMPK01_sp013203725:0.0906088524)g__JABMPK01:0.2152623347[100],(s__UBA11717_sp003509895:0.0843597788,s__UBA11717_sp002774875:0.0511587592)g__UBA11717:0.2391769030[100])f__UBA11717:0.1104520770[100])f__UBA11717:0.3413427008[100],(((s__JAHISC01_sp018818445:0.3050726563,s__UM-FILTER-41-35_sp002791275:0.3235259115)f__UBA9934:0.0713548738[100],((s__UM-FILTER-41-21_sp018664485:0.3461107723,s__UM-FILTER-41-21_sp002782865:0.2730519224)g__UM-FILTER-41-21:0.0499545594[100],(s__UBA9934_sp018673485:0.2079077162,(s__UBA9934_sp018896835:0.1618557909,s__UBA9934_sp003453595:0.1444596344)g__UBA9934:0.1189621432[100])g__UBA9934:0.1750755111[100])f__UBA9934:0.0854721799[100])f__UBA9934:0.1008164882[100],((s__UBA11707_sp943359325:0.2486103787,(s__UBA11707_sp903891735:0.0788835166,(s__UBA11707_sp020053275:0.0702308579,(s__UBA11707_sp903848275:0.0224054257,s__UBA11707_sp003518105:0.0349902565)g__UBA11707:0.0216632440[98])g__UBA11707:0.0370355305[100])g__UBA11707:0.1513775268[100])g__UBA11707:0.1214434744[100],(((s__JAGORL01_sp943359345:0.2018382113,s__JAGORL01_sp943357745:0.6028013254)g__JAGORL01:0.0648317969[60],(s__JAGORL01_sp023246145:0.2656590774,s__JAGORL01_sp018062825:0.3338524464)g__JAGORL01:0.0414639171[60])g__JAGORL01:0.0747707537[100],(s__CAIKHN01_sp943358395:0.0699755521,(s__CAIKHN01_sp943350635:0.0839537013,(s__CAIKHN01_sp943359525:0.0408761499,(s__CAIKHN01_sp943354605:0.0254451054,s__CAIKHN01_sp903827265:0.0583112677)g__CAIKHN01:0.0147548692[98])g__CAIKHN01:0.0209158733[98])g__CAIKHN01:0.0253643040[98])g__CAIKHN01:0.2830199386[100])f__UBA9934:0.0688855251[100])f__UBA9934:0.1333816688[100])f__UBA9934:0.1855488493[100])o__SG8-24:0.0750221990[93],((s__JACPJO01_sp016187485:0.4320842960,s__UBA10169_sp003505155:0.3733613027)f__UBA10169:0.2684628422[100],((s__UM-FILTER-36-7_sp002791255:0.5719034998,((s__UBA12403_sp020052445:0.2070836923,s__UBA12403_sp003511125:0.1643820770)g__UBA12403:0.1881220902[100],(s__UBA10014_sp016209325:0.3017760540,s__UBA10014_sp000996355:0.2638681242)g__UBA10014:0.0917751424[100])f__GWF2-40-263:0.0678580456[100])f__GWF2-40-263:0.0870284399[100],((s__JACPHX01_sp016188425:0.5640476758,((s__JAJYIV01_sp021789915:0.4161647960,(s__CALRBH01_sp943354165:0.3440734829,(s__2-01-FULL-63-20_sp004297215:0.1482513261,s__2-01-FULL-63-20_sp001791045:0.1115122790)g__2-01-FULL-63-20:0.1785298176[100])f__GWF2-40-263:0.0712896018[100])f__GWF2-40-263:0.0584788351[100],(s__YC12-FULL-57-11_sp001791645:0.1398820462,(s__YC12-FULL-57-11_sp943359455:0.1707505315,(s__YC12-FULL-57-11_sp943357025:0.0437236393,(s__YC12-FULL-57-11_sp903843045:0.0274604560,s__YC12-FULL-57-11_sp023246275:0.0387330371)g__YC12-FULL-57-11:0.0194013025[100])g__YC12-FULL-57-11:0.1411328039[100])g__YC12-FULL-57-11:0.0456023209[100])g__YC12-FULL-57-11:0.2100286024[100])f__GWF2-40-263:0.0510557791[100])f__GWF2-40-263:0.0410105030[76],((s__JAHJAM01_sp018814025:0.3955340944,(s__UBA12396_sp001791615:0.3412192986,s__UBA12393_sp001002765:0.3612528009)f__GWF2-40-263:0.1201562367[100])f__GWF2-40-263:0.0487033210[76],((s__XYB2-FULL-45-11_sp943348955:0.1725855561,(s__XYB2-FULL-45-11_sp903831335:0.0899047664,(s__XYB2-FULL-45-11_sp001791715:0.0401389090,s__XYB2-FULL-45-11_sp001791305:0.0491908541)g__XYB2-FULL-45-11:0.0495469505[100])g__XYB2-FULL-45-11:0.0980353966[100])g__XYB2-FULL-45-11:0.2233873950[100],(((s__CALRGL01_sp943357275:0.3097722370,s__JAAZYG01_sp014239775:0.3259064052)f__GWF2-40-263:0.0600799021[99],((s__VGKU01_sp016882235:0.2318778010,s__VGKU01_sp016219925:0.1920700309)g__VGKU01:0.0617179813[100],(s__JACQXU01_sp016208545:0.0814994976,(s__JACQXU01_sp020057555:0.0601475307,s__JACQXU01_sp016188475:0.0394800876)g__JACQXU01:0.0514208872[100])g__JACQXU01:0.1703037411[100])f__GWF2-40-263:0.0890010289[100])f__GWF2-40-263:0.0292325026[91],((s__UM-FILTER-50-9_sp018700535:0.2135981648,s__UM-FILTER-50-9_sp002791295:0.1741435719)g__UM-FILTER-50-9:0.0808820178[100],((s__JABMNZ01_sp016844925:0.1233892080,s__JABMNZ01_sp013204395:0.1614530964)g__JABMNZ01:0.1315658164[100],((s__JACRJW01_sp020051955:0.2511100005,(s__JACRJW01_sp016205975:0.1037637754,(s__JACRJW01_sp023246355:0.0770565023,s__JACRJW01_sp016235605:0.1092175105)g__JACRJW01:0.0633040907[100])g__JACRJW01:0.0849818709[100])g__JACRJW01:0.0777198493[100],((s__UBA12478_sp016188495:0.0436673438,s__UBA12478_sp000993535:0.0476951836)g__UBA12478:0.1735463383[100],((s__UBA12478_sp013204385:0.0948345891,s__UBA12478_sp002793515:0.0814573054)g__UBA12478:0.0828010914[100],(s__UBA12478_sp016205995:0.0634773914,(s__UBA12478_sp016206085:0.1198631964,s__UBA12478_sp004298405:0.0704462973)g__UBA12478:0.0273066887[100])g__UBA12478:0.0990020362[100])g__UBA12478:0.0415220432[100])g__UBA12478:0.0636648411[100])f__GWF2-40-263:0.0457290670[100])f__GWF2-40-263:0.0546597808[100])f__GWF2-40-263:0.0659878008[100])f__GWF2-40-263:0.0352875911[98])f__GWF2-40-263:0.0844708260[100])f__GWF2-40-263:0.0368494132[76])f__GWF2-40-263:0.0506185866[100])f__GWF2-40-263:0.0635897501[100])o__SG8-24:0.0563107965[100])o__SG8-24:0.0340903357[91])o__SG8-24:0.1151509175[100])o__SG8-24:0.0571711349[99])o__SG8-24:0.0462764874[95])c__ABY1:0.0348387152[59])c__ABY1:0.0408381130[96])c__ABY1:0.0442603877[96])c__ABY1:0.0278868726[83])c__ABY1:0.0393078262[80])c__ABY1:0.0335085333[74])c__ABY1:0.0322956190[53])d__Bacteria:0.0437730192[97],(((s__JAHIMF01_sp018896645:0.3009670394,s__JABMQE01_sp013203415:0.3049683582)f__JABMQE01:0.3061741459[100],((s__JAIPGT01_sp021735565:0.0589372695,s__JAIPGT01_sp021734125:0.0686205361)g__JAIPGT01:0.4940031603[100],(s__JAJXYN01_sp021780535:0.3990598593,s__JAGPKW01_sp018053685:0.3414526872)f__JAGPKW01:0.2113310620[100])f__JAGPKW01:0.5761036252[100])c__ABY1:0.0553223285[89],((s__UBA2591_sp002339755:0.5617034455,(s__PGYQ01_sp002839745:0.1693598341,(s__PGYQ01_sp016209005:0.0918428556,(s__PGYQ01_sp020061725:0.0216272230,s__PGYQ01_sp020057535:0.0280900303)g__PGYQ01:0.0761559029[100])g__PGYQ01:0.1056383092[100])g__PGYQ01:0.3666605878[100])o__UBA2591:0.0845187179[100],(s__VMGY01_sp007378955:0.5770639466,((s__JAGGZP01_sp021161965:0.4749582012,s__UBA4787_sp002402995:0.6107000901)o__UBA2591:0.1039613625[100],((s__CG2-30-36-38_sp001873465:0.7402090841,(s__MWDC01_sp021158435:0.4804321216,s__MWDC01_sp002070355:0.4034727642)g__MWDC01:0.3578321778[100])o__UBA2591:0.0878718326[100],((s__JACZVN01_sp022572625:0.3342162660,s__BS150m-G65_sp016784145:0.5368073367)f__UBA6264:0.1156482326[100],(s__JAIPGN01_sp021735685:0.5838259065,(s__JAHIMV01_sp018896315:0.2696651807,s__UBA6264_sp002452615:0.3443611055)f__UBA6264:0.0925654823[100])f__UBA6264:0.0539603008[100])f__UBA6264:0.1477259190[100])o__UBA2591:0.0709119240[100])o__UBA2591:0.1487054544[100])o__UBA2591:0.0712582522[100])o__UBA2591:0.0767956502[100])c__ABY1:0.0694591218[92])d__Bacteria:0.0295611823[84],((((s__UBA9629_sp001818235:0.4488421142,s__UBA9645_sp001818155:0.4974310624)f__UBA9629:0.3955632889[100],(s__JABIPD01_sp018698735:0.3432905154,s__GWA2-43-13_sp000999025:0.4079676941)f__GWA2-43-13:0.4389434129[100])c__ABY1:0.1240298698[100],(s__2-02-FULL-48-11-A_sp001818435:0.3697699034,((s__CG1-02-41-12_sp018830465:0.1690451395,s__CG1-02-41-12_sp002787075:0.2065330483)g__CG1-02-41-12:0.1106288255[100],(s__UBA2169_sp002687895:0.2082202421,(s__CG10-46-32_sp001889965:0.1802207065,(s__CG10-46-32_sp016181765:0.1737876378,s__CG10-46-32_sp016177305:0.1573749591)g__CG10-46-32:0.0695904599[100])g__CG10-46-32:0.1328014090[100])f__UBA2169:0.0677220650[100])f__UBA2169:0.1560078212[100])f__UBA2169:0.4299491111[100])c__ABY1:0.0983199814[97],(((s__2-02-FULL-49-11_sp001791465:0.8314386928,(s__S139-112_sp015485715:0.5559841050,s__S139-113_sp015485695:0.5234454036)f__S139-112:0.2475259155[100])c__ABY1:0.0799026776[95],((s__1-14-0-10-36-11_sp002778535:0.4178182362,s__UBA2196_sp002328025:0.4668164064)f__UBA2196:0.2479920931[100],(s__GCA-002787375_sp002778965:0.4404240388,((s__2-02-FULL-39-13_sp002782365:0.0809697080,s__2-02-FULL-39-13_sp001783595:0.0942116322)g__2-02-FULL-39-13:0.3179252734[100],(s__GWA2-42-15_sp000998185:0.2248868664,(s__JAAZMX01_sp012797775:0.1946673952,(s__JAAZMX01_sp022709795:0.1861440078,s__JAAZMX01_sp012798565:0.1651494336)g__JAAZMX01:0.0461671098[100])g__JAAZMX01:0.0583042280[100])f__GWA2-42-15:0.2082766828[100])f__GWA2-42-15:0.0660366726[99])f__GWA2-42-15:0.1687319889[100])o__UBA2196:0.1449132717[100])c__ABY1:0.0940899468[95],((s__S139-133_sp015485655:0.7149516334,(s__DYGA01_sp020724865:0.4399948348,s__S139-126_sp015485755:0.3862052945)f__S139-126:0.1825642449[100])o__S139-126:0.1862551893[100],(((s__JAIOTH01_sp021106915:0.3183639628,s__S5-K13_sp019248485:0.4018485864)f__S5-K13:0.4514144731[100],(((s__JANLIN01_sp024654345:0.3721587108,s__UM-FILTER-37-10_sp002793075:0.4875845665)f__UBA1558:0.0580246731[100],(s__BS150m-G51_sp016784445:0.3319200946,s__UBA1558_sp002785295:0.2971324105)f__UBA1558:0.0811094123[100])f__UBA1558:0.3003675519[100],(s__JAHITV01_sp018817315:0.3604465302,((s__JAHISB01_sp018818425:0.2968062873,s__2-01-FULL-45-10-B_sp001818835:0.3603513267)f__UBA10009:0.0517391843[99],(s__JABHGM01_sp018672055:0.3762164190,s__UBA10009_sp001001205:0.2898436742)f__UBA10009:0.0676089052[99])f__UBA10009:0.0579032261[100])f__UBA10009:0.1808505373[100])o__UBA1558:0.0752075976[100])o__UBA1558:0.0527766801[100],((s__JACQKJ01_sp016204595:0.3659618368,s__2-01-FULL-52-15_sp001818365:0.3893024870)f__2-01-FULL-52-15:0.3779903036[100],((s__JABIAL01_sp018653315:0.2383113495,((s__GWA2-36-10_sp903855135:0.0254172719,s__GWA2-36-10_sp000991205:0.0417764865)g__GWA2-36-10:0.2117653900[100],(s__JACKFO01_sp020632415:0.1469423278,(s__CAIRBL01_sp903876815:0.0966179077,s__CAIRBL01_sp018062885:0.0812404554)g__CAIRBL01:0.0963616046[100])f__GWA2-36-10:0.0734760869[100])f__GWA2-36-10:0.0621235325[100])f__GWA2-36-10:0.0963242970[100],(s__UM-FILTER-36-13_sp002787405:0.2843798236,(s__FEB-17_sp003104935:0.4083573160,(s__JAHFJB01_sp023246135:0.2884244949,((s__JABHSK01_sp018669975:0.1919476259,s__JABJNO01_sp018664825:0.2303653951)f__GWA2-36-10:0.0536534256[100],((s__BM519_sp003599205:0.1780235424,s__BM519_sp002869235:0.1272077132)g__BM519:0.1216212198[100],(s__XYD1-37-29_sp018819405:0.2256691585,(s__XYD1-37-29_sp001818495:0.1870157192,(s__XYD1-37-29_sp018656655:0.0565295686,s__XYD1-37-29_sp018656065:0.0609611017)g__XYD1-37-29:0.0866313275[100])g__XYD1-37-29:0.0851712472[100])g__XYD1-37-29:0.0502542448[100])f__GWA2-36-10:0.0316519144[100])f__GWA2-36-10:0.0453543606[100])f__GWA2-36-10:0.0318400417[96])f__GWA2-36-10:0.0330785444[100])f__GWA2-36-10:0.0639221618[100])f__GWA2-36-10:0.2730751055[100])o__UBA1558:0.1665947373[100])o__UBA1558:0.0757096539[100])c__ABY1:0.0567402242[99])c__ABY1:0.0266268252[90])c__ABY1:0.0256062039[96])d__Bacteria:0.0412147830[96],((s__SCPX01_sp004298615:0.8644448824,((s__2-12-FULL-48-17_sp001818775:0.4701917043,s__WO2-43-9_sp001818315:0.5430112858)f__HO2-48-17:0.2676684878[100],((s__JAHJKD01_sp018822435:0.5266722469,(s__JAJRVJ01_sp024277435:0.3693356856,(s__JACPGK01_sp016182495:0.3858194465,(s__UBA9570_sp016207285:0.1403426339,s__UBA9570_sp003512175:0.1469117328)g__UBA9570:0.2398846117[100])f__UBA9570:0.0881428741[100])f__UBA9570:0.2360491266[100])o__UBA9570:0.0899132297[100],(s__UM-FILTER-45-8_sp002781785:0.4316913411,((GB_GCA_018499965.1:0.4983873984,s__Microgenomatus_B_auricola_A:0.2759638910)g__Microgenomatus_B:0.1047727201[100],(s__JACPGJ01_sp016182555:0.3159797052,s__XYC2-FULL-38-9_sp001818355:0.4497984143)f__XYC2-FULL-38-9:0.0567465590[83])f__XYC2-FULL-38-9:0.0538401815[94])f__XYC2-FULL-38-9:0.2725901763[100])o__UBA9570:0.1143137024[100])c__ABY1:0.0943390762[100])c__ABY1:0.0287476871[84],((s__UBA10001_sp003512705:0.4516937089,(s__UBA10138_sp000995845:0.3638948758,((s__JAHITT01_sp018817715:0.4063760732,s__JACRFM01_sp016234305:0.3112670995)f__UBA10138:0.0742699560[100],(s__JAGVEX01_sp020057885:0.2792862381,s__JACRFN01_sp016217875:0.2725203530)f__UBA10138:0.0870690822[100])f__UBA10138:0.0313803085[52])f__UBA10138:0.1411910927[100])f__UBA10138:0.3968705827[100],(((s__JAHIZJ01_sp018814765:0.6934244728,(s__JACPGL01_sp016182525:0.7157829186,(s__JAHJEX01_sp018825385:0.3416062018,(s__UM-FILTER-42-10_sp002784945:0.1186731338,s__UM-FILTER-42-10_sp002774635:0.0986541629)g__UM-FILTER-42-10:0.2049699428[100])f__UM-FILTER-42-10:0.1855024646[100])c__ABY1:0.0749959248[98])c__ABY1:0.0554691162[97],((s__JAKAGM01_sp021815445:0.3423818688,s__UBA10025_sp001003705:0.3418009021)f__UBA10025:0.2503062403[100],(s__JAHIVO01_sp018816445:0.3577324678,(s__JADFTK01_sp022560375:0.3380734117,s__JACROE01_sp016214565:0.4076488474)f__JAHIVO01:0.0858622528[100])f__JAHIVO01:0.1629804808[100])o__UBA10025:0.1434146830[100])c__ABY1:0.0468931746[71],((s__HK-STAS-PATE-3_sp023898465:0.7031509927,(s__CAIPSZ01_sp903867845:0.3073489375,(s__PEXW01_sp003597955:0.2066797017,s__PEXW01_sp002774575:0.1748173377)g__PEXW01:0.1435633301[100])f__PEXW01:0.4453047970[100])c__ABY1:0.0671903434[19],(s__JACPUP01_sp016192205:0.7373913567,((s__JACPSJ01_sp016193315:0.3722486625,(s__JACQBO01_sp016194465:0.3474584784,(s__CAIJZX01_sp903825245:0.2777763847,s__CAIJZX01_sp016217865:0.2057736348)g__CAIJZX01:0.1340432927[100])f__CAIJZX01:0.0620856996[98])f__CAIJZX01:0.2599766526[100],(s__CAINXF01_sp903854795:0.2929915572,(s__Microgenomatus_A_auricola_A:0.2830037018,(s__JACQKH01_sp016204585:0.2623165652,(s__JACQPY01_sp016207275:0.1155021596,s__JACQPY01_sp016204645:0.1710614444)g__JACQPY01:0.1120703860[100])f__SBBC01:0.0547311855[100])f__SBBC01:0.0591322469[100])f__SBBC01:0.2638463050[100])o__SBBC01:0.0796051272[100])o__SBBC01:0.1110950506[100])c__ABY1:0.0765550524[21])c__ABY1:0.0505581646[47])c__ABY1:0.0458268748[86])c__ABY1:0.0538734362[99])Patescibacteria_class._nov.:0.1003914857[100],(s__GCA-2792135_sp002792135:0.9191232472,(s__JAGQLO01_sp020429185:0.9020313315,((s__JAHIRA01_sp018818905:0.3804556573,s__JAHISJ01_sp018818205:0.4291350367)f__JAHIRA01:0.2766653998[100],(s__JABMPQ01_sp018818965:0.1101960309,s__JABMPQ01_sp013202585:0.0980516584)g__JABMPQ01:0.4537608105[100])o__JABMPQ01:0.0998654749[100])o__JABMPQ01:0.1295127621[100])p__Patescibacteria:0.0705178925[99])d__Bacteria:0.0344682566[95],((((s__JAHIHE01_sp018899995:0.2913625786,s__JAHILZ01_sp018896765:0.3202504678)f__JAHIHE01:0.3992229250[100],(s__JAGLIN01_sp023142975:0.1972517238,((s__JAGLOZ01_sp023137595:0.0895565496,s__JAGLOZ01_sp023132875:0.0810740942)g__JAGLOZ01:0.0700626831[100],(s__JAGLIM01_sp023142995:0.1220109063,(s__JAHYJV01_sp019428855:0.1430414865,(s__JAGLLA01_sp023143145:0.0788384907,(s__JAGLLA01_sp023140775:0.0963616840,(s__JAGLLA01_sp023270095:0.0214035511,s__JAGLLA01_sp023142595:0.0286346183)g__JAGLLA01:0.0357536247[100])g__JAGLLA01:0.0164163420[99])g__JAGLLA01:0.1566153241[100])f__JAGLIN01:0.0653076252[100])f__JAGLIN01:0.0923756782[100])f__JAGLIN01:0.0651111442[100])f__JAGLIN01:0.4026459330[100])o__JAHIHE01:0.1699712658[100],((((s__CAIUEV01_sp903898335:0.4368515508,s__JAJXZR01_sp021779915:0.4058641826)f__CAIUEV01:0.0537330524[99],(s__JAJYBC01_sp021779255:0.3637693192,s__VGKB01_sp016867255:0.3791153032)f__CAIUEV01:0.0872330106[100])f__CAIUEV01:0.5274483688[100],((s__JAHKAQ01_sp018825765:0.4278784102,s__M55B174_sp018399475:0.4225848223)f__JAHKAQ01:0.0969023786[100],(s__WJJX01_sp014729445:0.4924877136,(s__WJJI01_sp014729795:0.4718562342,s__WJJL01_sp014729725:0.3723870790)f__JAHKAQ01:0.0821516767[100])f__JAHKAQ01:0.0605258774[100])f__JAHKAQ01:0.3074332314[100])o__CAIUEV01:0.1728057240[100],(((s__UBA2193_sp002327335:0.3848599516,(s__UBA2773_sp018399935:0.1737155552,s__UBA2773_sp002352465:0.1941581775)g__UBA2773:0.3698075522[100])f__DUUL01:0.0764872698[100],(s__S145-42_sp015493225:0.4782970371,(s__DUUL01_sp012841575:0.4235637244,(s__UBA2772_sp018675685:0.1420276362,s__UBA2772_sp002352545:0.1519668931)g__UBA2772:0.3127256727[100])f__DUUL01:0.0629790752[100])f__DUUL01:0.0806145452[100])f__DUUL01:0.2511367304[100],((s__Fen-1326_sp003157295:0.2357261110,(s__GCA-002782285_sp002790655:0.1806104602,(s__UBA11712_sp001784875:0.0959421507,s__UBA11712_sp000995965:0.1034720880)g__UBA11712:0.1335223811[100])f__UBA11712:0.0707186166[100])f__UBA11712:0.2841014509[100],((((s__M50B92_sp018401135:0.2920991817,s__M50B92_sp016699795:0.3208082689)g__M50B92:0.3867096042[100],(s__JAGQLW01_sp020428995:0.5470406718,(s__JAHDCW01_sp020629675:0.5242886463,(s__JAGLWU01_sp023133275:0.3375348315,(s__GCA-2747515_sp020718085:0.2466338885,s__GCA-2747515_sp002747515:0.1930983175)g__GCA-2747515:0.1600042583[100])f__GCA-2747515:0.0762604696[100])f__GCA-2747515:0.1437778989[100])f__GCA-2747515:0.0917478319[100])f__GCA-2747515:0.0531794669[100],((s__GCA-016699975_sp016699975:0.2567838688,(s__GCA-016699975_sp016699875:0.0937772159,s__GCA-016699975_sp016699385:0.1020539920)g__GCA-016699975:0.1487115613[100])g__GCA-016699975:0.3315334726[100],(((s__JAGOTT01_sp021821305:0.1708104117,s__JAGOTT01_sp018061645:0.1819560166)g__JAGOTT01:0.0765833210[100],(s__JAAXTX01_sp013336285:0.1994641783,(s__JAAXTX01_sp013334575:0.1593419320,((s__JAAXTX01_sp903893925:0.1047206102,s__JAAXTX01_sp903859375:0.1367389390)g__JAAXTX01:0.0273019952[99],(s__JAAXTX01_sp903854995:0.0158472142,s__JAAXTX01_sp013334245:0.0168345616)g__JAAXTX01:0.0710584560[100])g__JAAXTX01:0.0499713144[100])g__JAAXTX01:0.0522580739[100])g__JAAXTX01:0.1272603451[100])f__UBA1568:0.1541649841[100],((s__SSEF01_sp016699425:0.1233325428,s__SSEF01_sp008012175:0.1151892280)g__SSEF01:0.3102084760[100],((s__JAGOSP01_sp018062205:0.1870885727,s__JAGOSP01_sp017983435:0.1135654635)g__JAGOSP01:0.1960420913[100],((GB_GCA_018499905.1:0.3207639395,s__UBA1568_sp001786575:0.1706567379)g__UBA1568:0.0997912745[100],(s__UBA1568_sp002307715:0.2128852333,(s__UBA1568_sp016182385:0.2133664776,(s__UBA1568_sp017992575:0.2575945089,((s__UBA1568_sp002782305:0.1727074437,(s__UBA1568_sp023261645:0.0392001203,s__UBA1568_sp002790675:0.0446878640)g__UBA1568:0.0632246754[100])g__UBA1568:0.0815123291[100],(s__UBA1568_sp001784735:0.1550197309,(s__UBA1568_sp001784695:0.1543651335,(s__UBA1568_sp023261695:0.2361549728,s__UBA1568_sp023261685:0.1643242392)g__UBA1568:0.0293015580[99])g__UBA1568:0.0133861193[61])g__UBA1568:0.0200602181[62])g__UBA1568:0.0444637655[100])g__UBA1568:0.0268228170[95])g__UBA1568:0.0244044417[95])g__UBA1568:0.0376925271[100])g__UBA1568:0.0618653114[100])f__UBA1568:0.0468894855[100])f__UBA1568:0.0688098579[100])f__UBA1568:0.0878196552[100])f__UBA1568:0.1314837311[100])o__Moranbacterales:0.0777753100[100],((((s__UM-FILTER-42-9_sp002790635:0.2729078344,(s__GCA-002790615_sp002780175:0.3748522831,s__GCA-002790575_sp002773095:0.3118454568)f__UBA2206:0.0602336614[100])f__UBA2206:0.0583883435[100],((s__JAJYJP01_sp021789395:0.0760561913,s__JAJYJP01_sp021788105:0.0838206905)g__JAJYJP01:0.1514798914[100],(s__UBA11098_sp003534085:0.2796719999,(s__JAJYGF01_sp021785125:0.2001071907,((s__UBA8518_sp903841185:0.1452100674,s__UBA8518_sp003543115:0.1243672592)g__UBA8518:0.0688708715[100],(s__UBA2282_sp002345745:0.1123133357,s__UBA2282_sp000995125:0.1249375932)g__UBA2282:0.0673489680[100])f__UBA2206:0.0795808483[100])f__UBA2206:0.0624085402[100])f__UBA2206:0.0480972255[100])f__UBA2206:0.0508494469[100])f__UBA2206:0.0358114723[100],((s__JAAXWW01_sp013334765:0.2833501609,(s__UBA9630_sp003482885:0.1722547740,((s__UBA9630_sp903937035:0.0780652827,s__UBA9630_sp903842445:0.0972108932)g__UBA9630:0.0731888411[100],(s__UBA9630_sp021779205:0.0508756055,s__UBA9630_sp021777675:0.0799119965)g__UBA9630:0.1601861963[100])g__UBA9630:0.0536352538[100])g__UBA9630:0.1158594024[100])f__UBA2206:0.0638935163[100],((s__JAKLFF01_sp022711335:0.2838991853,s__XYA2-FULL-43-15_sp001784815:0.2577122609)f__UBA2206:0.0634511133[100],((s__M10-OD1-1_sp003056145:0.2793067836,s__GCA-002782345_sp002782345:0.3846011168)f__UBA2206:0.0617333694[100],((s__CAIKZD01_sp903831805:0.0931665304,s__CAIKZD01_sp023261605:0.1110918085)g__CAIKZD01:0.1975574604[100],(s__UBA2206_sp022709735:0.1360135792,((s__UBA2206_sp002772115:0.0405792452,s__UBA2206_sp001784805:0.0492529917)g__UBA2206:0.1044342636[100],(s__UBA2206_sp002400405:0.0612659612,(s__UBA2206_sp003483065:0.0458440737,s__UBA2206_sp002328565:0.0353388622)g__UBA2206:0.0222919140[100])g__UBA2206:0.0832113992[100])g__UBA2206:0.0474588670[100])g__UBA2206:0.0984458256[100])f__UBA2206:0.0430451144[100])f__UBA2206:0.0358511569[100])f__UBA2206:0.0323819890[100])f__UBA2206:0.0598024234[100])f__UBA2206:0.1314356191[100],(((s__LSNR01_sp003056165:0.2826353140,(s__UBA9337_sp003507475:0.0877343009,(s__UBA9337_sp003510795:0.0190518798,s__UBA9337_sp000990945:0.0136280228)g__UBA9337:0.0702343752[100])g__UBA9337:0.2090670498[100])f__UBA9337:0.2347451764[100],((s__UBA12151_sp023229615:0.1044154889,s__UBA12151_sp000990585:0.1061741509)g__UBA12151:0.2380402137[100],(s__DYKS01_sp020722485:0.4292165302,(s__M55B143_sp021159185:0.1259767545,s__M55B143_sp018400055:0.1559934352)g__M55B143:0.1748843131[100])f__UBA9337:0.0455536276[93])f__UBA9337:0.0416893447[88])f__UBA9337:0.0566610858[100],(((s__JAKLHP01_sp022710085:0.3099138064,s__SCTJ01_sp004297805:0.4282860099)o__Moranbacterales:0.0539636647[99],(s__BMS3ABIN15_sp002923195:0.2432417258,s__2-12-FULL-40-10_sp001784725:0.2980271989)f__2-12-FULL-40-10:0.0931790822[100])o__Moranbacterales:0.0357147561[99],((s__UBA9338_sp003510895:0.2295499515,(s__SZUA-486_sp003251635:0.2760610648,(s__UBA12053_sp001003855:0.0932867587,s__UBA12053_sp001001345:0.0832654095)g__UBA12053:0.0565746440[100])f__GWC2-37-73:0.0490558181[100])f__GWC2-37-73:0.1088554950[100],((s__UBA1362_sp002306085:0.2217451915,(s__JAKLIP01_sp022709565:0.1317590545,s__JAKLIP01_sp022709545:0.1791727093)g__JAKLIP01:0.0500685975[100])f__GWC2-37-73:0.0541098726[100],(((s__CAIPMZ01_sp903866285:0.0169579290,s__CAIPMZ01_sp903837175:0.0101243720)g__CAIPMZ01:0.0741889894[100],(s__CAIPMZ01_sp903861715:0.0762998932,(s__CAIPMZ01_sp903824515:0.0811760466,(s__CAIPMZ01_sp903885965:0.0778998555,s__CAIPMZ01_sp903851135:0.0493671926)g__CAIPMZ01:0.0211582327[63])g__CAIPMZ01:0.0109418285[61])g__CAIPMZ01:0.0248641260[98])g__CAIPMZ01:0.1450098707[100],(s__GWC2-37-8_sp000992165:0.1187690323,(s__UBA12068_sp013336225:0.0894321740,(s__UBA12068_sp000991645:0.0764874427,(s__UBA12068_sp000992325:0.0338551561,(s__UBA12068_sp003507445:0.0466959587,s__UBA12068_sp000991245:0.0157047629)g__UBA12068:0.0226014666[100])g__UBA12068:0.0278869707[100])g__UBA12068:0.0335085780[100])g__UBA12068:0.0510458060[100])f__GWC2-37-73:0.0522515331[100])f__GWC2-37-73:0.0635391183[100])f__GWC2-37-73:0.1011080029[100])f__GWC2-37-73:0.0978174787[100])o__Moranbacterales:0.0326103674[99])o__Moranbacterales:0.0342056692[99])o__Moranbacterales:0.0557925849[99])o__Moranbacterales:0.1012690996[100])o__Moranbacterales:0.0620144227[100])o__Moranbacterales:0.1410843152[100])c__Paceibacteria:0.1006183349[100])c__Paceibacteria:0.0462325938[100],((s__2-01-FULL-47-10_sp001824325:1.2265927288,((s__SW-4-49-11_sp018609785:0.1708335250,s__SW-4-49-11_sp003021915:0.1636982316)g__SW-4-49-11:0.5382825817[100],((s__CALRBF01_sp943354045:0.1013443902,s__CALRBF01_sp023264145:0.1210013245)g__CALRBF01:0.3368501162[100],(s__CAJXTH01_sp913060955:0.2803737299,s__PXDG01_sp003565105:0.3024456983)f__SW-4-49-11:0.0931124821[100])f__SW-4-49-11:0.2462311432[100])f__SW-4-49-11:0.5363808044[100])c__Paceibacteria:0.1381532946[95],((s__JAJYZQ01_sp021799835:1.0347710601,((s__GWA2-38-13b_sp000992445:0.7975994537,((s__RBG-13-40-8-A_sp001819435:0.2766338456,((s__JAKJED01_sp022705575:0.2351698374,s__JAHILA01_sp018897295:0.1841360791)f__RBG-13-40-8-A:0.1699823272[100],(s__JAHJST01_sp018829905:0.3109987731,s__WJLL01_sp014728535:0.3467543433)f__RBG-13-40-8-A:0.0848117079[100])f__RBG-13-40-8-A:0.0375630883[82])f__RBG-13-40-8-A:0.3497526615[100],((s__CG1-02-40-25_sp001872305:0.8176615527,(s__JAGGTM01_sp021163745:0.5563088505,((s__WO2-40-15_sp001819605:0.1847771948,s__WO2-40-15_sp001819555:0.2014058596)g__WO2-40-15:0.1563239963[100],((s__JAHJSM01_sp018830295:0.3294571249,s__UM-FILTER-43-11-A_sp002791035:0.3315085493)f__UBA2143:0.0605576541[100],((s__JAHJQT01_sp018819085:0.2753701227,s__JABMPX01_sp013203625:0.2685096497)f__UBA2143:0.0452782695[99],(s__JAHJUH01_sp018829245:0.2528194782,(s__JAHJOV01_sp018820085:0.2956063673,s__UBA2143_sp002685955:0.2690015429)f__UBA2143:0.0394610592[100])f__UBA2143:0.0278641536[99])f__UBA2143:0.0414494630[100])f__UBA2143:0.1118168228[100])f__UBA2143:0.0816364342[100])o__Portnoybacterales:0.0659124841[100])o__Portnoybacterales:0.0342398751[44],(s__PFDW01_sp002793835:0.7975537042,(s__JAKAHB01_sp021815315:0.7050180646,(s__GCA-002795985_sp002792395:0.5157759647,((s__JACQXN01_sp016208745:0.2577622573,(s__CG1-02-40-82_sp002774415:0.1444437400,s__CG1-02-40-82_sp001819495:0.1770764870)g__CG1-02-40-82:0.1238643501[100])f__GWB1-42-6:0.1671405177[100],(s__GWB1-42-6_sp000997475:0.3859301490,(s__JAHIST01_sp018818145:0.2721590430,(s__PEUE01_sp002780785:0.2861783756,(s__UBA8475_sp022709865:0.1603224611,s__UBA8475_sp018826025:0.1585218313)g__UBA8475:0.1749695226[100])f__GWB1-42-6:0.0489228528[99])f__GWB1-42-6:0.0638869054[100])f__GWB1-42-6:0.0888096029[100])f__GWB1-42-6:0.0954991881[100])o__Portnoybacterales:0.0340479494[97])o__Portnoybacterales:0.0463158082[100])o__Portnoybacterales:0.0523900898[99])o__Portnoybacterales:0.0471222518[100])c__Paceibacteria:0.0453472637[88])c__Paceibacteria:0.0354381167[65],((s__GCA-002787255_sp002787255:0.5426704517,(s__JAGGUF01_sp021158595:0.3490802388,s__GCA-002788555_sp002788555:0.4417986646)f__GCA-002788555:0.3702262035[100])o__Paceibacterales:0.0737485157[95],((((s__S141-161_sp015491015:0.8142919038,s__HRBIN34_sp002923395:0.7879920320)o__Paceibacterales:0.1369480862[98],(((s__JAGHAC01_sp021161645:0.0861773572,s__JAGHAC01_sp021158195:0.0488302536)g__JAGHAC01:0.3385831176[100],(s__JAGGTU01_sp021163545:0.1294592349,s__JAGGTU01_sp021129555:0.1793375663)g__JAGGTU01:0.2095030195[100])f__PEYH01:0.1539227822[100],(s__JAHIEL01_sp018901715:0.4174044692,(s__PEYH01_sp002774465:0.1210423951,(s__PEYH01_sp018900835:0.1078843552,s__PEYH01_sp018817645:0.0805597687)g__PEYH01:0.0566259147[100])g__PEYH01:0.2642643637[100])f__PEYH01:0.2179098273[100])f__PEYH01:0.1066266249[100])o__Paceibacterales:0.0621499494[98],(s__UBA1441_sp002329255:1.1011899024,((s__CSSED10-335_sp003557585:0.4388283082,(s__JAHXGM01_sp019923605:0.3844029079,(s__JAJOKY01_sp021129615:0.4555740914,s__MWBX01_sp002069755:0.4186187451)f__CSSED10-335:0.0812459019[100])f__CSSED10-335:0.0618457280[100])f__CSSED10-335:0.1928027367[100],((s__PWPS01_sp003557065:0.2589972805,(s__PWPS01_sp003551845:0.2122875295,(s__PWPS01_sp003554915:0.2152994880,s__PWPS01_sp003554445:0.1764415363)g__PWPS01:0.0486698260[100])g__PWPS01:0.0686728056[100])g__PWPS01:0.3601533599[100],((s__T1SED10-78_sp018400895:0.3307465375,s__T1SED10-78_sp003553505:0.3454439223)g__T1SED10-78:0.1770188248[100],((s__PWNV01_sp003557645:0.1850087280,s__PWNV01_sp003551425:0.1718150484)g__PWNV01:0.2340025743[100],(s__PWHW01_sp003555075:0.3474155322,(s__PWHW01_sp021734685:0.4733904757,((s__PWHW01_sp018400405:0.3393368079,s__PWHW01_sp003551435:0.2631715970)g__PWHW01:0.0414291556[100],((s__PWHW01_sp003561025:0.3544920571,s__PWHW01_sp003560095:0.2905976168)g__PWHW01:0.0592549492[100],(s__PWHW01_sp003560665:0.2338826458,s__PWHW01_sp003559635:0.2584054695)g__PWHW01:0.0512895293[100])g__PWHW01:0.0388202258[100])g__PWHW01:0.0345152047[100])g__PWHW01:0.0384324990[100])g__PWHW01:0.0743906730[100])f__PWPS01:0.0764052484[100])f__PWPS01:0.1602462780[100])f__PWPS01:0.1788498455[100])o__Paceibacterales:0.0843729993[100])o__Paceibacterales:0.0442300053[66])o__Paceibacterales:0.0315093175[64],((((s__JAKLGF01_sp022710815:0.4204782315,s__JAGOPM01_sp017991975:0.4460198859)f__JAGOPM01:0.3849427631[100],((s__CAINCQ01_sp903847095:0.1081108062,s__CAINCQ01_sp022710775:0.1237156032)g__CAINCQ01:0.2464972568[100],(s__UBA5738_sp022530585:0.1499690509,(s__UBA5738_sp002423555:0.1849300197,s__UBA5738_sp002419295:0.1622046945)g__UBA5738:0.0921006043[100])g__UBA5738:0.2518064333[100])f__UBA5738:0.2981365334[100])o__Paceibacterales:0.0673004451[99],((s__CAIMDX01_sp903839905:0.5100192070,s__GCA-002790695_sp002780915:0.3812656733)f__UBA5633:0.1101669663[100],(s__JAAZMU01_sp012798645:0.6340231355,((s__UBA5633_sp002452735:0.2132065096,(s__UBA5633_sp017992335:0.1521498071,s__UBA5633_sp002382025:0.1190448794)g__UBA5633:0.0873850097[100])g__UBA5633:0.1606299232[100],((s__UBA2558_sp002340425:0.3144236531,s__UBA2211_sp002327845:0.2382660555)f__UBA5633:0.1291135965[100],(s__UBA6220_sp002421745:0.2493223466,(s__MWCK01_sp002070005:0.1986278923,(s__MWCK01_sp023229485:0.1285835687,s__MWCK01_sp023228085:0.1028758937)g__MWCK01:0.0996007424[100])g__MWCK01:0.2242263261[100])f__UBA5633:0.0651274873[100])f__UBA5633:0.0441991183[98])f__UBA5633:0.1088752894[100])f__UBA5633:0.1542825769[100])f__UBA5633:0.1239838064[100])o__Paceibacterales:0.0668331523[99],((((s__GWA2-46-15_sp018895125:0.1894622488,s__GWA2-46-15_sp002772575:0.1915545429)g__GWA2-46-15:0.2138796209[100],(s__GWA2-46-15_sp016207115:0.1931436923,s__GWA2-46-15_sp001823105:0.1448470452)g__GWA2-46-15:0.1645017940[100])g__GWA2-46-15:0.3732007318[100],(((s__JANBVJ01_sp024239055:0.5088108534,(s__JACQLT01_sp016203945:0.1501864952,s__JACQLT01_sp016188735:0.1304173478)g__JACQLT01:0.3997393789[100])f__UBA10102:0.0600100936[97],(s__JAHIUP01_sp018816925:0.5709412619,(s__JACQMR01_sp016203455:0.4980039524,(s__01-FULL-49-22b_sp001823165:0.2197197201,(s__01-FULL-49-22b_sp913054235:0.2065460854,s__01-FULL-49-22b_sp022563395:0.1249330439)g__01-FULL-49-22b:0.0707417633[100])g__01-FULL-49-22b:0.1494505288[100])f__UBA10102:0.1324924700[100])f__UBA10102:0.0447889673[56])f__UBA10102:0.0328592953[46],((s__O2-12-FULL-45-9_sp001823215:0.4598602016,(s__UBA10102_sp001825035:0.2519546465,(s__O2-01-FULL-48-27b_sp016181405:0.0556603793,s__O2-01-FULL-48-27b_sp001824915:0.0440963282)g__O2-01-FULL-48-27b:0.1623553825[100])f__UBA10102:0.1577455145[100])f__UBA10102:0.1019267188[100],(s__JACPMK01_sp016186115:0.4805757597,(s__VMEU01_sp007375675:0.4595780924,(s__JACOVR01_sp016177245:0.4113349656,(s__JACOVZ01_sp016177065:0.3808931274,s__2-01-FULL-48-16_sp001823155:0.4029871960)f__UBA10102:0.0470215402[80])f__UBA10102:0.0526144623[100])f__UBA10102:0.0907164383[100])f__UBA10102:0.0444019791[49])f__UBA10102:0.0333432190[30])f__UBA10102:0.2046067459[100])o__Paceibacterales:0.0624803767[99],((((s__XYB1-FULL-40-15_sp001821555:0.5822373571,(s__PWMZ01_sp003559065:0.2782935584,s__PWMZ01_sp003556925:0.2545935784)g__PWMZ01:0.4194598441[100])o__Paceibacterales:0.0777078706[91],((s__JAHJSY01_sp018830125:0.4018561973,s__GWA2-38-27_sp001821475:0.4138350729)f__GWA2-38-27:0.0352129323[72],(s__VGKE01_sp016867195:0.3509339606,(s__JAHCRG01_sp020148045:0.1678500884,s__PEYC01_sp002774555:0.2736217863)f__GWA2-38-27:0.0405200749[100])f__GWA2-38-27:0.0453668490[100])f__GWA2-38-27:0.0665936475[91])o__Paceibacterales:0.0517356915[100],((s__JAHIOM01_sp018895235:0.2654997844,(s__JAHIEB01_sp018894075:0.3900855752,s__JAHJTG01_sp018829965:0.2187543949)f__Staskawiczbacteraceae:0.0710323121[100])f__Staskawiczbacteraceae:0.1197609318[100],(s__JACPYG01_sp016196125:0.2923628375,(s__JAKLDQ01_sp022703425:0.2744103327,((s__UBA11703_sp001822075:0.2493850987,(s__GWA2-37-10_sp000992015:0.2628893908,((s__XYD1-FULL-39-28_sp001822095:0.2087777959,s__XYD1-FULL-39-28_sp001822065:0.1816237544)g__XYD1-FULL-39-28:0.0379642814[100],((s__XYD1-FULL-39-28_sp903928565:0.0903967057,s__XYD1-FULL-39-28_sp903835075:0.0977475003)g__XYD1-FULL-39-28:0.1118133513[100],(s__XYD1-FULL-39-28_sp903839895:0.2048901677,(s__XYD1-FULL-39-28_sp903923535:0.1730323293,(s__XYD1-FULL-39-28_sp903845295:0.1343667884,(s__XYD1-FULL-39-28_sp903885445:0.1347018728,s__XYD1-FULL-39-28_sp903831095:0.1582766072)g__XYD1-FULL-39-28:0.0257268545[100])g__XYD1-FULL-39-28:0.0233567901[97])g__XYD1-FULL-39-28:0.0199448664[79])g__XYD1-FULL-39-28:0.0227744756[98])g__XYD1-FULL-39-28:0.0549559075[100])g__XYD1-FULL-39-28:0.0843429439[100])f__Staskawiczbacteraceae:0.0300452337[34])f__Staskawiczbacteraceae:0.0604414870[97],((s__XYB1-FULL-32-11_sp903913175:0.2595335252,(s__XYB1-FULL-32-11_sp903854535:0.1521502425,(s__XYB1-FULL-32-11_sp903850725:0.0728648532,s__XYB1-FULL-32-11_sp001820485:0.0759361030)g__XYB1-FULL-32-11:0.0808356812[100])g__XYB1-FULL-32-11:0.1141659715[100])g__XYB1-FULL-32-11:0.1409035144[100],(s__VGLO01_sp016866675:0.3096328147,((s__2-01-FULL-40-39_sp001820095:0.1935092816,(s__2-02-FULL-34-10_sp001821915:0.1910913003,s__GWA2-33-14_sp001820215:0.1825734779)f__Staskawiczbacteraceae:0.0304532711[77])f__Staskawiczbacteraceae:0.0308150389[96],((s__2-02-FULL-43-16_sp023245145:0.2289844824,(s__2-02-FULL-43-16_sp023245155:0.1575878102,s__2-02-FULL-43-16_sp001821935:0.1572343392)g__2-02-FULL-43-16:0.0796875316[100])g__2-02-FULL-43-16:0.0974462663[100],((s__01-FULL-38-12b_sp943357015:0.1802356621,s__01-FULL-38-12b_sp001820175:0.1853956974)g__01-FULL-38-12b:0.0299664724[43],(s__01-FULL-38-12b_sp001820255:0.1715864471,(s__01-FULL-38-12b_sp023245195:0.1412302656,(s__01-FULL-38-12b_sp943354455:0.1239216479,s__01-FULL-38-12b_sp019658985:0.2337000621)g__01-FULL-38-12b:0.0472885141[97])g__01-FULL-38-12b:0.0260703076[70])g__01-FULL-38-12b:0.0185827919[7])g__01-FULL-38-12b:0.0809580718[100])f__Staskawiczbacteraceae:0.0202105746[7])f__Staskawiczbacteraceae:0.0359769773[7])f__Staskawiczbacteraceae:0.0798528717[100])f__Staskawiczbacteraceae:0.0285814678[28])f__Staskawiczbacteraceae:0.0444636797[96])f__Staskawiczbacteraceae:0.0496781786[96])f__Staskawiczbacteraceae:0.1341350565[100])f__Staskawiczbacteraceae:0.1874144920[100])o__Paceibacterales:0.0678839300[100],(((s__JAGGXC01_sp021163265:0.1833101206,s__JAGGXC01_sp021157625:0.1416925401)g__JAGGXC01:0.3559944636[100],(s__GCA-002779425_sp002779425:0.4357937960,((s__JAGGVK01_sp021158045:0.4707221940,s__M55B113_sp018400675:0.6000129938)f__CG1-02-41-26:0.0847314260[80],(((s__JAMCXQ01_sp023474835:0.4551975764,s__CG1-02-41-26_sp002773545:0.4786839705)f__CG1-02-41-26:0.0834628187[72],(s__JABMPZ01_sp013203565:0.4708654245,s__CG1-02-37-13_sp002773495:0.6036864529)f__CG1-02-41-26:0.0508194488[34])f__CG1-02-41-26:0.1633478705[100],((s__JAGGXV01_sp021162885:0.2024068080,s__JAHCRD01_sp020148085:0.2302044555)f__CG1-02-41-26:0.1371575583[100],(s__JAGGTS01_sp021163625:0.5181017785,(s__DYHM01_sp020724125:0.4272838449,(s__PFMI01_sp018830365:0.1778129404,s__PFMI01_sp002785165:0.2413848143)g__PFMI01:0.2250857721[100])f__CG1-02-41-26:0.1375101452[100])f__CG1-02-41-26:0.0447470336[97])f__CG1-02-41-26:0.0373961755[95])f__CG1-02-41-26:0.0366125218[96])f__CG1-02-41-26:0.0313387793[81])f__CG1-02-41-26:0.0930409558[100])o__Paceibacterales:0.0505986771[91],(((s__GCA-002779355_sp002779355:0.5718599852,(s__JAGLPU01_sp023137175:0.4437112225,s__JAGLUP01_sp023134715:0.3433454917)o__Paceibacterales:0.0562891642[99])o__Paceibacterales:0.0481570003[68],(s__JAGMAB01_sp023131055:0.3686891547,(s__JAGMDC01_sp023128895:0.3861614386,(s__JAGLYZ01_sp023131895:0.1748380015,s__JAGLYZ01_sp023130975:0.1141443136)g__JAGLYZ01:0.1201781894[100])f__JAGMDC01:0.0864368553[100])o__Paceibacterales:0.0501081602[66])o__Paceibacterales:0.0588792195[95],((((s__JAHCRE01_sp020148145:0.2543726985,(s__JAHCRF01_sp020148055:0.1038140678,s__JAHCRF01_sp020148025:0.1105376284)g__JAHCRF01:0.1431338007[100])f__JAHCRE01:0.0851388054[100],((s__JACZRI01_sp022574775:0.2405109961,s__JAHCSE01_sp018609195:0.1691655852)f__RBG-13-36-15:0.1060304152[100],(s__RBG-13-36-15_sp011050465:0.1868687793,s__RBG-13-36-15_sp001819145:0.2037350546)g__RBG-13-36-15:0.1366478688[100])f__RBG-13-36-15:0.0958244624[100])o__Paceibacterales:0.0431842306[100],((s__JACPLN01_sp016186485:0.4077775874,s__UBA6532_sp002434805:0.2946595297)f__UBA6532:0.1072586967[100],(s__GCA-002782225_sp002787295:0.3113014246,((s__MHMH01_sp001819335:0.2636086761,s__2-02-FULL-43-13_sp001819295:0.3414327069)f__MHMH01:0.0894281251[100],(s__JACOYH01_sp016181965:0.3762207271,(s__JACPGX01_sp016188865:0.1863266373,(s__JACPGX01_sp016186525:0.1818109235,s__JACPGX01_sp016181985:0.2212629677)g__JACPGX01:0.0349820964[100])g__JACPGX01:0.1267411339[100])f__MHMH01:0.0462335791[100])f__MHMH01:0.0887785516[100])o__Paceibacterales:0.0292499097[100])o__Paceibacterales:0.0445644903[100])o__Paceibacterales:0.0370256808[100],((s__VMFS01_sp007376185:0.4536305799,s__2-12-FULL-40-12_sp001823315:0.5187397807)f__2-12-FULL-40-12:0.0915256291[98],(((s__JAGGSE01_sp021159225:0.4419561413,(s__JAGUVE01_sp020063075:0.2314578763,s__JAHIOY01_sp018894495:0.2183037686)o__Paceibacterales:0.0903475099[100])o__Paceibacterales:0.1007901655[100],((s__GBS-2_sp001443025:0.4820943681,(s__JANBVM01_sp024239015:0.3140056764,s__JANBVL01_sp024238995:0.2984018776)f__JANBVM01:0.1290851647[100])o__Paceibacterales:0.0620190686[90],(s__JAGHBK01_sp021161025:0.3715710462,(s__JAHJCL01_sp018813025:0.4938529312,s__DG-74-3_sp001302985:0.2883605830)f__DG-74-3:0.0521571217[100])f__DG-74-3:0.0806489656[100])o__Paceibacterales:0.0276039033[45])o__Paceibacterales:0.0312005313[98],((s__DG-74-1_sp001303125:0.3097326146,(s__JAHXGN01_sp019923625:0.3562926350,s__PETJ01_sp002781125:0.2047026719)o__Paceibacterales:0.0266096444[40])o__Paceibacterales:0.0562759657[100],((s__Paceibacter_sp001872265:0.2306600020,s__Paceibacter_normanii:0.1959532844)g__Paceibacter:0.1101977410[100],(s__JAHXGL01_sp019923655:0.4320002385,(s__RBG-13-42-11_sp001821455:0.3075658396,(s__BS750m-G71_sp016782605:0.2513451733,s__CSSED10-83_sp003556525:0.4096612744)f__RBG-13-42-11:0.0797294126[100])f__RBG-13-42-11:0.0478459351[100])f__RBG-13-42-11:0.0357283315[96])o__Paceibacterales:0.0309352035[84])o__Paceibacterales:0.0495189580[96])o__Paceibacterales:0.0246687005[85])o__Paceibacterales:0.0273804928[94])o__Paceibacterales:0.0354123180[98])o__Paceibacterales:0.0324826682[81])o__Paceibacterales:0.0259711061[72])o__Paceibacterales:0.0333429711[84])o__Paceibacterales:0.0333115666[82])o__Paceibacterales:0.0239273606[85])o__Paceibacterales:0.0870883615[85])o__Paceibacterales:0.1425321247[100])c__Paceibacteria:0.0280530202[65])c__Paceibacteria:0.0207589764[72],(((s__UBA9936_sp001774105:0.5596970934,(s__JACQAJ01_sp016195045:0.9391307039,(s__GWC2-36-17_sp000992345:0.6091310772,((s__M10-OD1-4_sp016200995:0.2512021108,s__M10-OD1-4_sp003056085:0.2311544992)g__M10-OD1-4:0.3251950142[100],(s__WO2-46-25_sp001775835:0.3457382969,(s__JACQDT01_sp016200965:0.3582883195,(s__MEYI01_sp001773975:0.2418887843,(s__MEYI01_sp024654415:0.1468014188,s__MEYI01_sp016234725:0.0929726398)g__MEYI01:0.1446811369[100])g__MEYI01:0.1192672653[100])f__WO2-46-25:0.0584672253[100])f__WO2-46-25:0.1946622495[100])o__GWC2-36-17:0.1226736531[100])o__GWC2-36-17:0.0528824200[90])o__GWC2-36-17:0.0753903767[100])c__Paceibacteria:0.0716334704[99],(((s__2-01-FULL-58-14_sp001824745:0.6178101249,s__2-01-FULL-48-14_sp001822835:0.5808380122)f__2-01-FULL-58-14:0.2417052072[100],(s__GWB1-40-14_sp001822815:0.2459386857,s__GWB1-40-14_sp000996085:0.2323668569)g__GWB1-40-14:0.3870411547[100])o__Terrybacterales:0.2919183592[100],(s__JAHCSD01_sp018609185:0.6549877065,((s__JACPHP01_sp016188605:0.6693204750,(s__VXOY01_sp009839835:0.6655571409,s__2-12-FULL-38-22_sp001820055:0.5909459810)f__2-12-FULL-38-22:0.1859793260[100])o__Spechtbacterales:0.0907012453[100],(s__HO2-43-30_sp001819985:0.4283094744,(s__CAJXHR01_sp913054525:0.2653390266,s__JACOUK01_sp016177905:0.3773334927)f__H02-43-30:0.0582905437[100])f__H02-43-30:0.2824058201[100])o__Spechtbacterales:0.1440580393[100])c__Paceibacteria:0.0534757613[95])c__Paceibacteria:0.0646447079[96])c__Paceibacteria:0.0445795021[93],(((s__JACQLN01_sp016188765:0.1993635102,(s__JACQLN01_sp943359335:0.2093610863,s__JACQLN01_sp016204035:0.1838346912)g__JACQLN01:0.0692847800[100])g__JACQLN01:0.6102808967[100],((s__JACPLU01_sp016186395:0.5781084642,(s__2-02-FULL-40-12_sp007376425:0.1282512598,s__2-02-FULL-40-12_sp001824375:0.1328694671)g__2-02-FULL-40-12:0.3809791507[100])f__2-02-FULL-40-12:0.1616626701[100],(((s__1-14-0-10-46-23_sp002771135:0.6898037852,(s__12-FULL-45-19b_sp001794605:0.4912356386,(s__JACPNK01_sp016185525:0.1029764406,s__JACPNK01_sp016181105:0.0714861877)g__JACPNK01:0.2723757896[100])f__IGHO2-12-FULL-4:0.1388495414[100])f__IGHO2-12-FULL-4:0.0927825020[100],(s__VMGJ01_sp007376485:0.5867287514,(s__1-14-0-10-36-16_sp002794035:0.5228704492,(s__CAIUCV01_sp903897805:0.2515079620,(s__2-01-FULL-44-17_sp001794195:0.2487481856,(s__2-01-FULL-44-17_sp016181175:0.1569575805,(s__2-01-FULL-44-17_sp016185545:0.1170812126,s__2-01-FULL-44-17_sp016181055:0.0901081825)g__2-01-FULL-44-17:0.0722469253[100])g__2-01-FULL-44-17:0.0683845844[100])g__2-01-FULL-44-17:0.0963189501[100])f__IGHO2-01-FULL-4-A:0.0754355133[100])f__IGHO2-01-FULL-4-A:0.0447148299[100])f__IGHO2-01-FULL-4-A:0.0851581014[100])o__2-02-FULL-40-12:0.0511328989[100],((s__JAGOPO01_sp017992005:0.2362256874,(s__JAGOPO01_sp020852375:0.0845382186,s__JAGOPO01_sp020847715:0.0852935756)g__JAGOPO01:0.1364706788[100])g__JAGOPO01:0.5021400687[100],(s__2-02-FULL-46-19_sp001795795:0.4539132192,((s__2-01-FULL-49-17_sp001795695:0.2722408472,((s__JAIFWG01_sp019662005:0.2709807486,(s__JAHFKT01_sp023245235:0.1589631791,s__MGJZ01_sp001794525:0.2423758253)f__GWA2-44-9:0.0449000221[100])f__GWA2-44-9:0.0336108782[91],(s__2-01-FULL-41-21_sp018062285:0.1081419608,(s__2-01-FULL-41-21_sp903830625:0.1303109607,(s__2-01-FULL-41-21_sp003151795:0.0998069725,s__2-01-FULL-41-21_sp001794025:0.1142161789)g__2-01-FULL-41-21:0.0328263393[100])g__2-01-FULL-41-21:0.0461403755[100])g__2-01-FULL-41-21:0.1767382145[100])f__GWA2-44-9:0.0487867351[91])f__GWA2-44-9:0.1580355807[100],((s__UBA12115_sp003514055:0.3814700021,s__GWA2-44-10_sp001794755:0.3330344791)f__GWA2-44-9:0.0863013854[100],(((s__2-01-FULL-44-22_sp001795975:0.1649828257,s__2-01-FULL-44-22_sp001794205:0.2560510169)g__2-01-FULL-44-22:0.1799964076[100],(s__JACPAB01_sp016181045:0.2688717493,(s__2-01-FULL-41-26_sp001794125:0.0978993909,s__2-01-FULL-41-26_sp001794055:0.1353797641)g__2-01-FULL-41-26:0.1570166674[100])f__GWA2-44-9:0.0651470224[100])f__GWA2-44-9:0.0376013636[97],((s__2-01-FULL-43-22_sp001795615:0.1767631805,(s__2-01-FULL-43-22_sp016185505:0.1486131131,s__2-01-FULL-43-22_sp001794435:0.1456274083)g__2-01-FULL-43-22:0.0505666392[100])g__2-01-FULL-43-22:0.1851657862[100],(s__GWA2-44-9_sp001794215:0.2890571115,(s__JACOZW01_sp016181145:0.2390945381,(s__2-01-FULL-39-28_sp001794635:0.1991239705,(s__2-01-FULL-39-28_sp001795735:0.2070830046,s__2-01-FULL-39-28_sp001794015:0.2059018205)g__2-01-FULL-39-28:0.0540534341[100])g__2-01-FULL-39-28:0.0676924380[100])f__GWA2-44-9:0.0529652041[100])f__GWA2-44-9:0.0771707844[100])f__GWA2-44-9:0.0428424047[100])f__GWA2-44-9:0.0427831589[100])f__GWA2-44-9:0.0276490935[99])f__GWA2-44-9:0.0477500372[98])f__GWA2-44-9:0.0584939336[100])f__GWA2-44-9:0.1245209683[100])o__2-02-FULL-40-12:0.0874610677[100])o__2-02-FULL-40-12:0.2095517477[100])c__Paceibacteria:0.0995589087[87],((s__JACPXH01_sp016196625:0.8614572283,(s__JACPHC01_sp016188775:0.6920090225,(s__2-02-FULL-45-18_sp001774075:0.3643620646,((s__GWA1-42-19_sp000994805:0.2282771201,(s__JACPHB01_sp016188835:0.2143566093,s__JACPHB01_sp016186325:0.2357157370)g__JACPHB01:0.0427497713[100])f__UBA10092:0.0394009964[100],((s__UBA10092_sp021790275:0.2646084919,s__UBA10092_sp016213445:0.1238983090)g__UBA10092:0.0867716827[100],(s__UBA10092_sp018826255:0.1923013677,s__UBA10092_sp003455995:0.2357039676)g__UBA10092:0.0720579240[100])g__UBA10092:0.0715363001[100])f__UBA10092:0.1278352001[100])f__UBA10092:0.3029156627[100])c__Paceibacteria:0.0692129700[53])c__Paceibacteria:0.0743231983[37],((s__SURF-38_sp003599335:0.8534403028,(((s__JAGGUH01_sp021158645:0.7981764131,((s__JAMCWY01_sp023480925:0.5766356691,s__LCBW01_sp000997465:0.6440403724)f__HR35:0.1143026536[100],((s__JANXCM01_sp025060085:0.4486837784,s__JAGDVT01_sp023255765:0.3131749479)f__HR35:0.1896054880[100],(s__JANXBL01_sp025060575:0.4918918033,s__HRBIN35_sp002898235:0.4688272231)f__HR35:0.2408688105[100])f__HR35:0.0953380753[100])f__HR35:0.5164276687[100])o__UBA6257:0.1541708096[96],((s__GWF1-45-5_sp001001795:0.6204330411,((s__JAKALE01_sp021813305:0.4127976203,s__UBA1567_sp001872485:0.3780564142)f__Brennerbacteraceae:0.1651137242[100],(s__UBA10122_sp001817215:0.2874486288,s__UBA10122_sp001001185:0.2631193742)g__UBA10122:0.3229745054[100])f__Brennerbacteraceae:0.0848847318[100])f__Brennerbacteraceae:0.4247645844[100],((s__JAKLIH01_sp022709715:0.0970598414,s__JAKLIH01_sp022705625:0.0882861533)g__JAKLIH01:1.0697501770[100],((s__JAKJEG01_sp022705545:0.5212114984,s__UBA6257_sp002440845:0.4327234745)f__UBA6257:0.0681851468[86],(s__JAAZNP01_sp012798235:0.4772540797,(s__JAGGZF01_sp021162155:0.4693692503,s__MWBJ01_sp002069525:0.5048687129)f__UBA6257:0.0929444583[100])f__UBA6257:0.0623162328[86])f__UBA6257:0.2114712248[100])o__UBA6257:0.1434816594[100])o__UBA6257:0.0669534987[93])o__UBA6257:0.0712237227[82],((s__JAKLFS01_sp022711075:0.3915524396,s__JAAZHW01_sp012510515:0.5364974908)f__JAAZHW01:0.3603051548[100],((s__JACRHW01_sp016217555:0.0914965050,s__JACRHW01_sp016211955:0.0567077043)g__JACRHW01:0.8100022669[100],(s__WO2-01-48-18_sp001824435:0.7511725401,(((s__JACPKE01_sp016187205:0.4358630302,s__MFKM01_sp001779575:0.5571372551)f__MFKM01:0.1092013158[100],(((s__GCA-2686365_sp002686365:0.4484844099,s__01-FULL-45-25b_sp001781035:0.4020480976)f__GWB1-50-10:0.2122591427[100],(s__DRGK01_sp011050075:0.4455294851,s__GWA1-54-12_sp001779505:0.6844339153)f__GWB1-50-10:0.2466747971[100])f__GWB1-50-10:0.0991153039[100],((s__JAGUWR01_sp020062265:0.4494238062,s__GCA-002785045_sp002781185:0.5024065245)f__GWB1-50-10:0.0924796793[100],((s__JACRFG01_sp016234345:0.4386233783,(s__GWA1-48-11_sp001003475:0.4362768907,(s__JANBVK01_sp024239035:0.3554644951,s__GWB1-50-10_sp001004105:0.3844995389)f__GWB1-50-10:0.0871579456[100])f__GWB1-50-10:0.0503349513[99])f__GWB1-50-10:0.0398138320[86],(((s__20-14-all-54-14_sp002772205:0.3448277150,(s__DYGI01_sp020724805:0.1700852737,s__DYGI01_sp016183535:0.1834490831)g__DYGI01:0.2892564123[100])f__GWB1-50-10:0.1406627361[100],((s__JAKAHD01_sp021815205:0.2279170717,(s__JAKAHD01_sp021814165:0.0893896328,s__JAKAHD01_sp021791135:0.0765220080)g__JAKAHD01:0.1436770648[100])g__JAKAHD01:0.2006995409[100],(s__JAMCRC01_sp023380415:0.3714345543,(s__JAKAHT01_sp021814805:0.2161091565,(s__JAKAHT01_sp021824045:0.1343448116,(s__JAKAHT01_sp021791395:0.0443386077,(s__JAKAHT01_sp023474215:0.0188464066,s__JAKAHT01_sp021825465:0.0170240659)g__JAKAHT01:0.0363016473[100])g__JAKAHT01:0.0830004915[100])g__JAKAHT01:0.0874422091[100])g__JAKAHT01:0.2350993066[100])f__GWB1-50-10:0.0514625532[100])f__GWB1-50-10:0.1263841663[100])f__GWB1-50-10:0.0379571797[45],(((s__JAKANR01_sp021823645:0.1171407597,s__JAKANR01_sp021801565:0.1490182549)g__JAKANR01:0.2427430579[100],(s__GWA2-45-9_sp001779535:0.3652701003,(s__GWA2-45-9_sp020724685:0.2555481026,(s__GWA2-45-9_sp021811055:0.1255236042,s__GWA2-45-9_sp020059585:0.1186640832)g__GWA2-45-9:0.1191482817[100])g__GWA2-45-9:0.0912985626[100])g__GWA2-45-9:0.1275646086[100])f__GWB1-50-10:0.1987633901[100],(s__JAKALF01_sp021813265:0.5651616774,(s__CAINEW01_sp903847915:0.5493174140,((s__LiPW-41_sp020059915:0.1180074104,s__LiPW-41_sp007375535:0.1212307026)g__LiPW-41:0.3128237630[100],((s__CAIKKG01_sp021814835:0.1320202536,s__CAIKKG01_sp021814545:0.1470434627)g__CAIKKG01:0.1138720233[100],(s__CAIKKG01_sp903827975:0.1597829789,s__CAIKKG01_sp021812365:0.1041069877)g__CAIKKG01:0.1055876332[100])g__CAIKKG01:0.1389895323[100])f__GWB1-50-10:0.1244271728[100])f__GWB1-50-10:0.0471655822[100])f__GWB1-50-10:0.0514528658[70])f__GWB1-50-10:0.0636147278[69])f__GWB1-50-10:0.0471353056[87])f__GWB1-50-10:0.0584298483[100])f__GWB1-50-10:0.0492560456[99])f__GWB1-50-10:0.1135106635[100])o__UBA6257:0.0652455056[96],(((s__JACRHY01_sp016215765:0.5101103771,s__GWB1-45-9_sp001793855:0.5298638378)o__UBA6257:0.1048356431[95],(((s__GWA1-42-9_sp001793775:0.4159023161,(s__JAGOQP01_sp017991375:0.4653689998,(s__JAKAHY01_sp021814695:0.2095847718,(s__JAKAHY01_sp021812345:0.0670263383,s__JAKAHY01_sp021780155:0.0674866671)g__JAKAHY01:0.1692018607[100])g__JAKAHY01:0.1515520479[100])f__JAGOQP01:0.0702377310[100])f__JAGOQP01:0.0489544182[100],((s__DYGB01_sp020724905:0.5401115591,s__WO2-47-17b_sp001793865:0.4409792335)f__JAGOQP01:0.0716516528[100],(s__JAJXYJ01_sp021780615:0.3742967611,(s__JAKBUF01_sp021844025:0.2006205578,(s__JAKBUF01_sp021814445:0.1007167852,s__JAKBUF01_sp021801825:0.1105643682)g__JAKBUF01:0.1251170367[100])g__JAKBUF01:0.1720675521[100])f__JAGOQP01:0.1136381586[100])f__JAGOQP01:0.1043574474[100])f__JAGOQP01:0.3330282774[100],(((s__JANLIR01_sp024654025:0.0507838092,s__JANLIR01_sp021786355:0.0601965348)g__JANLIR01:0.3654891463[100],(s__JAJYHZ01_sp021796335:0.3837628988,(s__UBA9933_sp001029635:0.0644509358,(s__UBA9933_sp001000675:0.1010109770,(s__UBA9933_sp001793945:0.0166348031,s__UBA9933_sp001793895:0.0219712869)g__UBA9933:0.0782890920[100])g__UBA9933:0.0379620547[100])g__UBA9933:0.3991622593[100])f__UBA9933:0.1106906869[100])f__UBA9933:0.1003858602[100],(s__CAJVXI01_sp913009635:0.3868979968,(((s__JAJYWO01_sp021791445:0.2449739468,s__JACRPK01_sp016214005:0.3094346504)f__UBA9933:0.1041540385[100],(s__GWC1-37-10_sp001793825:0.2734540220,s__GWA1-44-24_sp001001115:0.2375681203)f__UBA9933:0.0570676655[100])f__UBA9933:0.0803728932[100],(s__JACPIO01_sp016188075:0.4599923213,(s__JAJZBA01_sp021799155:0.2956440825,(s__UM-FILTER-39-64_sp002784365:0.2743139837,(s__JAFGBB01_sp016933365:0.3533509627,(s__QYPD01_sp021817915:0.0852823203,s__QYPD01_sp007279775:0.0732954187)g__QYPD01:0.2590063690[100])f__UBA9933:0.0422670883[100])f__UBA9933:0.0448093063[100])f__UBA9933:0.0600478875[100])f__UBA9933:0.0556601821[99])f__UBA9933:0.0254146872[42])f__UBA9933:0.0575406249[100])f__UBA9933:0.0685143825[100])o__UBA6257:0.0610221024[100])o__UBA6257:0.0228963292[76],((s__XYD1-FULL-40-9_sp001818015:0.7024895172,((((s__UBA11618_sp003539915:0.4959856860,(s__JAHFLM01_sp023244865:0.6045452546,s__VGJO01_sp016867415:0.5911106575)f__UBA11618:0.0990830166[100])f__UBA11618:0.0936823466[100],((s__CALRGO01_sp943357895:0.0471458110,s__CALRGO01_sp023244855:0.0546205492)g__CALRGO01:0.2055351518[100],(s__CALRGO01_sp943349395:0.0674781561,s__CALRGO01_sp023244835:0.0489128635)g__CALRGO01:0.2015011242[100])g__CALRGO01:0.4460384257[100])f__UBA11618:0.1166750149[100],((s__JAHFLD01_sp023245035:0.6806780955,(s__JAGVPS01_sp020052135:0.5717891673,(s__SIBX01_sp009694925:0.5329272868,s__1-14-0-10-40-38_sp002773535:0.4430511344)f__1-14-0-10-40-38:0.0581282361[100])f__1-14-0-10-40-38:0.0667556961[100])f__1-14-0-10-40-38:0.0611952460[100],(s__1-14-0-10-44-23_sp002773475:0.5882477907,(s__1-14-0-10-49-15_sp002773415:0.4828270077,(s__JAHFLF01_sp023255625:0.3667395727,s__JAHFLF01_sp023244975:0.2929803967)g__JAHFLF01:0.1297586954[100])f__1-14-0-10-44-23:0.0956152301[100])f__1-14-0-10-44-23:0.1928593945[100])o__UBA6257:0.0459169109[100])o__UBA6257:0.0428422909[81],(((s__2-02-FULL-40-20_sp001818675:0.3944857257,s__WO2-44-18_sp001817915:0.2812652567)f__WO2-44-18:0.0527298177[100],(s__VMGF01_sp007376445:0.3731069191,(s__JAHFLQ01_sp023244815:0.2676715766,(s__JACOXP01_sp016182295:0.2859540456,s__2011-GWA2-47-8b_sp001003205:0.2410631150)f__WO2-44-18:0.0376919353[93])f__WO2-44-18:0.0731305521[100])f__WO2-44-18:0.0925964580[100])f__WO2-44-18:0.1040353176[100],((s__VMGU01_sp007376745:0.3323058398,(s__JAHILT01_sp018896875:0.2957641587,(s__JAHILT01_sp021786945:0.1502998510,(s__JAHILT01_sp023474975:0.0763931672,s__JAHILT01_sp021799965:0.0690674535)g__JAHILT01:0.1131808287[100])g__JAHILT01:0.0814558077[100])g__JAHILT01:0.2382208099[100])f__02-FULL-45-10c:0.0963942746[100],(s__02-FULL-45-10c_sp001818705:0.3286015407,((s__REEB48_sp018969615:0.3762782644,s__JACROC01_sp016214655:0.2072337717)f__02-FULL-45-10c:0.0695989563[95],(s__DYGE01_sp020724845:0.2879897525,(s__JACPTS01_sp016192685:0.1923172458,s__2-02-FULL-42-16_sp001818695:0.2828596008)f__02-FULL-45-10c:0.0512247710[95])f__02-FULL-45-10c:0.0270617634[89])f__02-FULL-45-10c:0.0558468728[99])f__02-FULL-45-10c:0.1118202428[100])f__02-FULL-45-10c:0.1235650082[100])o__UBA6257:0.0524143203[86])o__UBA6257:0.0574817304[100])o__UBA6257:0.0443349520[61],(((s__JAHXGO01_sp019923695:0.5772524889,((s__JAMCQZ01_sp023380305:0.1277318987,s__JAMCQZ01_sp022705565:0.1061750980)g__JAMCQZ01:0.3495761443[100],(s__JALOAR01_sp023228665:0.3825751342,s__JAJYME01_sp021787205:0.4958701663)f__Colwellbacteraceae:0.2028257783[100])f__Colwellbacteraceae:0.0922739674[100])f__Colwellbacteraceae:0.1515391106[100],(s__O2-12-FULL-44-13_sp001817765:0.5998641310,((s__JACOXB01_sp016176505:0.4581161980,((s__CAJVWL01_sp913009745:0.3679401447,s__2-02-FULL-45-11_sp001817685:0.4089095767)f__Colwellbacteraceae:0.0999095698[100],(s__GWA2-46-10_sp001817635:0.3829389262,(s__1-14-0-10-41-28_sp002773755:0.4547689533,(s__1-14-0-10-42-22_sp018826645:0.1705983449,s__1-14-0-10-42-22_sp002773725:0.2199203699)g__1-14-0-10-42-22:0.1278395448[100])f__Colwellbacteraceae:0.0706635678[100])f__Colwellbacteraceae:0.1807096918[100])f__Colwellbacteraceae:0.0913898176[100])f__Colwellbacteraceae:0.1111072877[100],((s__JACOWZ01_sp016176525:0.4775624583,s__2-01-FULL-48-10_sp001817755:0.4036402262)f__Colwellbacteraceae:0.2076941099[100],(s__JAMCRD01_sp023380475:0.5593050930,((s__JACOTQ01_sp016178255:0.3295618887,s__2-12-FULL-43-11_sp001817805:0.3393361403)f__Colwellbacteraceae:0.1517009736[100],(s__JACWAO01_sp021811305:0.1693951862,(s__JACWAO01_sp023474185:0.1890117821,(s__JACWAO01_sp021839365:0.1655691330,s__JACWAO01_sp014874305:0.1400855146)g__JACWAO01:0.0678039497[100])g__JACWAO01:0.0636373559[100])g__JACWAO01:0.3860110356[100])f__Colwellbacteraceae:0.0312949439[100])f__Colwellbacteraceae:0.0613334081[100])f__Colwellbacteraceae:0.0238024688[96])f__Colwellbacteraceae:0.0530616369[98])f__Colwellbacteraceae:0.0552497927[100])f__Colwellbacteraceae:0.0923563774[100],((s__JACOXY01_sp016182095:0.5865695725,(s__1-14-0-20-35-14_sp002796205:0.6160368880,s__XYB1-36-10_sp001821375:0.4551422375)f__XYB1-36-10:0.2189676465[100])o__UBA6257:0.0896366694[100],(s__JALHNY01_sp022843285:0.9938616013,(s__JANWZH01_sp025054755:0.6967922990,((s__JAMDBA01_sp023484365:0.6110064479,(s__JAHFLJ01_sp023244935:0.3775534750,s__LiPW-15_sp007375645:0.3114453005)f__2-01-FULL-56-20:0.2047645504[100])f__2-01-FULL-56-20:0.0494013716[73],(((s__JACQKW01_sp016204385:0.4548832440,s__JACOXZ01_sp016182105:0.3755399385)f__2-01-FULL-56-20:0.0551545345[80],(s__VMFW01_sp007376265:0.3194535998,(s__VMFW01_sp021813155:0.2714584459,s__VMFW01_sp016194445:0.2585918074)g__VMFW01:0.0670240978[100])g__VMFW01:0.1899825472[100])f__2-01-FULL-56-20:0.0610045612[100],(((s__JACQKT01_sp016204355:0.3659328754,s__JACQKU01_sp016204335:0.3059026512)f__2-01-FULL-56-20:0.1735632971[100],(s__MHLB01_sp001818895:0.4201555282,(s__JAHFLL01_sp023244895:0.4516089819,s__2-01-FULL-56-20_sp001818655:0.3818028212)f__2-01-FULL-56-20:0.0450660206[20])f__2-01-FULL-56-20:0.0789597945[100])f__2-01-FULL-56-20:0.0502266874[100],((s__SURF-56_sp003599135:0.4220981400,(s__JACRFR01_sp016212635:0.6309999265,(s__VGJV01_sp024654525:0.2876048385,(s__VGJV01_sp016867315:0.2421366840,s__VGJV01_sp016186635:0.1872272868)g__VGJV01:0.0582958027[100])g__VGJV01:0.2625296566[100])f__2-01-FULL-56-20:0.0554065542[98])f__2-01-FULL-56-20:0.0465353173[94],(s__REEB91_sp018971305:0.3475663293,(s__CAIWCR01_sp903911245:0.3882215234,(s__CAJAQL01_sp903944135:0.3558320851,(s__JAJXYP01_sp021780545:0.3498988863,((s__JAKAUM01_sp021827685:0.2992082537,s__JAJXZE01_sp021780195:0.2678922919)f__2-01-FULL-56-20:0.0721547769[100],(s__JAKAGE01_sp021817655:0.2569295366,(s__JAKAGE01_sp021801885:0.1302363387,s__JAKAGE01_sp021777495:0.1322286281)g__JAKAGE01:0.1310169179[100])g__JAKAGE01:0.1130062805[100])f__2-01-FULL-56-20:0.0275173029[42])f__2-01-FULL-56-20:0.0416562212[98])f__2-01-FULL-56-20:0.0445458361[100])f__2-01-FULL-56-20:0.1161943283[100])f__2-01-FULL-56-20:0.0806908622[100])f__2-01-FULL-56-20:0.0450643968[94])f__2-01-FULL-56-20:0.0357239467[97])f__2-01-FULL-56-20:0.0533302891[97])f__2-01-FULL-56-20:0.0358224970[74])f__2-01-FULL-56-20:0.0294259313[70])f__2-01-FULL-56-20:0.0773777352[100])o__UBA6257:0.0423464865[62])o__UBA6257:0.0288003463[37])o__UBA6257:0.0310405234[86])o__UBA6257:0.0289067489[89])o__UBA6257:0.0814069392[100])o__UBA6257:0.0826464241[100])o__UBA6257:0.0427853573[100])o__UBA6257:0.0486715074[82])o__UBA6257:0.0798768199[100])c__Paceibacteria:0.0382972824[45],(((s__JACQCQ01_sp016201505:0.3297208737,s__JACOZA01_sp016181565:0.2951957189)f__JACQCQ01:0.3739392668[100],(((s__JACPMF01_sp016186145:0.4496733742,s__SURF-37_sp003599755:0.6013907756)f__SURF-37:0.0969698705[100],(s__JAGXAD01_sp018971745:0.4546622119,(s__2-01-FULL-51-34_sp001820785:0.4521138026,(s__GWA2-47-10_sp001820685:0.2899995543,(s__2-01-FULL-47-10-A_sp001820675:0.2940654257,s__GWA2-42-14_sp000998135:0.2446409911)f__GWA2-42-14:0.0912357975[100])f__GWA2-42-14:0.0679753668[99])f__GWA2-42-14:0.0895105798[100])f__GWA2-42-14:0.0744971528[100])o__Sungbacterales:0.0676953576[100],(s__JACOYX01_sp016181585:0.4137651822,(((s__WO2-54-10_sp001820725:0.3738719588,s__2-02-FULL-52-23_sp001820655:0.3494118229)f__HO2-52-23:0.1220498148[100],(s__VMFQ01_sp007376125:0.3133635299,(s__JACQRW01_sp016206285:0.1188241711,s__JACQRW01_sp016196115:0.1313119011)g__JACQRW01:0.2842603412[100])f__HO2-52-23:0.0798329776[100])f__HO2-52-23:0.0399876626[90],((s__GCA-016432465_sp016432465:0.2844176788,s__JACPMG01_sp016186095:0.2905125752)f__HO2-52-23:0.0765082184[77],(s__2-01-FULL-50-25_sp001822215:0.4779477026,(s__LCKU01_sp016180435:0.1380600454,s__LCKU01_sp001001625:0.1368288232)g__LCKU01:0.2269584598[100])f__HO2-52-23:0.0326256917[66])f__HO2-52-23:0.0414074756[89])f__HO2-52-23:0.0438567288[99])f__HO2-52-23:0.1293054109[100])o__Sungbacterales:0.0626104052[100])o__Sungbacterales:0.1590881554[100],(((s__HO2-45-13_sp001821765:0.6597014222,(s__GWA2-47-10b_sp001821795:0.3816204716,(s__SICQ01_sp943354465:0.1011805442,s__SICQ01_sp009691385:0.0770035749)g__SICQ01:0.3186309071[100])f__GWA2-47-10b:0.2868700636[100])o__Ryanbacterales:0.1659424325[100],(s__2-02-FULL-48-12_sp001819875:0.4099783836,(s__1-14-0-10-43-42_sp002793915:0.4568282545,(s__VMFT01_sp007376195:0.2479126593,(s__02-FULL-45-17b_sp005239605:0.1476616790,s__02-FULL-45-17b_sp001819815:0.1508424712)g__02-FULL-45-17b:0.1488247810[100])f__2-02-FULL-48-12:0.1751958424[100])f__2-02-FULL-48-12:0.1550794065[100])f__2-02-FULL-48-12:0.2207034220[100])o__Ryanbacterales:0.0820100661[100],((s__JACPCQ01_sp016179715:0.7821127343,(((s__JACROR01_sp016214345:0.3360569754,s__JACPLO01_sp016186495:0.3798595854)f__JACROR01:0.2933124138[100],(s__2-12-FULL-41-13_sp001821615:0.8142566391,((s__1-14-0-10-42-19_sp002774705:0.4855865375,(s__1-14-0-10-46-36_sp016204155:0.2844257934,s__1-14-0-10-46-36_sp002772995:0.2605775354)g__1-14-0-10-46-36:0.2702775513[100])f__1-14-0-10-42-19:0.1393536648[100],((s__HO2-45-28_sp016432485:0.2579155016,s__HO2-45-28_sp001819395:0.2234224379)g__HO2-45-28:0.1908336692[100],(s__JADFMT01_sp022563755:0.3339171423,(s__JACOYI01_sp016181935:0.1014612244,s__JACOYI01_sp016177385:0.1337023061)g__JACOYI01:0.3701753060[100])f__H02-45-28:0.0954580802[100])f__H02-45-28:0.2180282953[100])o__H02-45-28:0.0443179633[15])c__Paceibacteria:0.0432308943[100])c__Paceibacteria:0.0454478013[100],((s__JACPKW01_sp016186825:0.3686857089,(s__JAHFOJ01_sp023266875:0.3932260401,(s__UBA11713_sp001778985:0.2685309437,(s__JACOXM01_sp016176285:0.2354332165,(s__2-01-FULL-46-13_sp001778785:0.2189987879,(s__2-01-FULL-46-13_sp001780775:0.1121663004,(s__2-01-FULL-46-13_sp001778905:0.1012261744,s__2-01-FULL-46-13_sp001778545:0.0946462743)g__2-01-FULL-46-13:0.0241073118[100])g__2-01-FULL-46-13:0.1404305078[100])g__2-01-FULL-46-13:0.0460862679[100])f__UBA11713:0.0820081948[100])f__UBA11713:0.0863029659[100])f__UBA11713:0.0544924175[100])f__UBA11713:0.2121748011[100],(s__JACOXN01_sp016176295:0.4742205006,((s__2-01-FULL-45-33_sp001778875:0.2051517298,s__2-01-FULL-45-33_sp001778595:0.2073850077)g__2-01-FULL-45-33:0.1557008967[100],((s__GWA1-44-29_sp001778695:0.1342493362,s__GWA1-44-29_sp001001285:0.1189435573)g__GWA1-44-29:0.1202032509[100],((s__GWA1-44-25_sp001780725:0.1413666868,s__GWA1-44-25_sp001778635:0.1920612652)g__GWA1-44-25:0.0642789402[100],(s__MFHE01_sp016432405:0.0741686287,s__MFHE01_sp001778495:0.0982886330)g__MFHE01:0.1328724160[100])f__2-01-FULL-45-33:0.0349716951[92])f__2-01-FULL-45-33:0.1104003803[100])f__2-01-FULL-45-33:0.0932202843[100])f__2-01-FULL-45-33:0.2916400753[100])o__UBA11713:0.0898636683[97])c__Paceibacteria:0.0396701300[96])c__Paceibacteria:0.0363548248[89],((s__GCA-002779875_sp002792165:0.5084633126,(s__GCA-002793575_sp002774055:0.3821478170,(s__JAHJQY01_sp018819015:0.3318712183,s__JAHISW01_sp018817995:0.3750380323)f__Tagabacteraceae:0.0612416571[95])f__Tagabacteraceae:0.2008652972[100])c__Paceibacteria:0.0768505749[100],(((s__JAHFLR01_sp023244795:0.5025851378,(s__UBA9983_sp000996035:0.3535604644,(s__SURF-57_sp013360865:0.2315598625,s__SURF-57_sp003599625:0.3067167981)g__SURF-57:0.1207550531[100])f__UBA9983:0.1684906020[100])f__UBA9983:0.0391228470[85],((s__CAJVWH01_sp913009575:0.2373023671,(s__SZUA-82_sp013152035:0.2304067120,s__SZUA-82_sp003231675:0.2212958042)g__SZUA-82:0.0693362767[100])f__UBA9983:0.1697435064[100],((s__JAHIER01_sp018901555:0.2118989355,s__JAHIER01_sp018827845:0.1748873985)g__JAHIER01:0.1684962281[100],(s__JAHIOX01_sp018895015:0.3292392558,s__JACQXW01_sp016208535:0.2709048623)f__UBA9983:0.0469610735[86])f__UBA9983:0.0407048057[83])f__UBA9983:0.0736552932[100])f__UBA9983:0.1184197189[100],((s__GCA-002772825_sp024654625:0.0820960261,s__GCA-002772825_sp002772825:0.0940836612)g__GCA-002772825:0.4759387627[100],(((s__JACRKE01_sp016215335:0.3536646516,s__1-14-0-10-51-16_sp002774795:0.4017330928)f__JACRKE01:0.3029084414[100],((s__UBA12445_sp022710205:0.1216170430,s__UBA12445_sp003504275:0.1145516903)g__UBA12445:0.3597421074[100],(s__JACRKD01_sp016215345:0.3261734355,(s__JACQCV01_sp016201465:0.1051484558,s__JACQCV01_sp016201425:0.1129769339)g__JACQCV01:0.2227328441[100])f__UBA12445:0.1712116175[100])f__UBA12445:0.1317582850[100])o__UBA9973:0.0977739179[100],((s__UBA3531_sp002376885:0.6344794289,(s__UBA9988_sp001823095:0.6883578809,((s__JADLCI01_sp020847275:0.5398465544,(s__JAGVGK01_sp020057185:0.3621241844,s__JACOZG01_sp016181465:0.4054814576)f__JACOZG01:0.2245210848[100])f__JACOZG01:0.1152551962[100],((s__JAIOOX01_sp021414225:0.4582479535,(s__DSBD01_sp011049365:0.6918285952,(s__XYD1-FULL-46-19_sp001824825:0.2779853591,s__XYD1-FULL-44-32_sp001823065:0.2925010508)f__XYD1-FULL-46-19:0.2319612702[100])f__XYD1-FULL-46-19:0.0477882047[96])f__XYD1-FULL-46-19:0.0712211421[99],((s__JACPIA01_sp016188295:0.5073675026,(s__JAHFNY01_sp023267075:0.3560493846,s__JAGORB01_sp018063065:0.3488825944)f__XYD1-FULL-46-19:0.1277956526[100])f__XYD1-FULL-46-19:0.0997853209[100],((s__21-14-all-37-9_sp002772495:0.3369407639,s__XYB1-FULL-42-16_sp001823055:0.2687907131)f__XYD1-FULL-46-19:0.1869349892[100],(s__JAKJEI01_sp022705505:0.3570761901,(s__CAIRHC01_sp903878275:0.2984934549,(s__CAIPHT01_sp903864935:0.0883904771,s__CAIPHT01_sp903825615:0.0982493876)g__CAIPHT01:0.2484354132[100])f__XYD1-FULL-46-19:0.0520797970[100])f__XYD1-FULL-46-19:0.1173389976[100])f__XYD1-FULL-46-19:0.1003394225[100])f__XYD1-FULL-46-19:0.0345201930[99])f__XYD1-FULL-46-19:0.0604197125[100])o__UBA9973:0.0357791478[100])o__UBA9973:0.0415748589[100])o__UBA9973:0.0418673791[99],(((s__JACPBB01_sp016180525:0.3140995017,s__UBA2135_sp002327685:0.2829985931)f__UBA2135:0.2010629354[100],(s__JACOWN01_sp016176785:0.3562032551,(s__JACQLQ01_sp016204045:0.1172562348,s__JACQLQ01_sp016204005:0.0976324621)g__JACQLQ01:0.3189461262[100])f__UBA2135:0.1983090184[100])f__UBA2135:0.1624829444[100],((((s__CAIJYI01_sp943356445:0.1306329494,(s__CAIJYI01_sp903824855:0.1116846417,s__CAIJYI01_sp023229825:0.1167558982)g__CAIJYI01:0.0870237756[100])g__CAIJYI01:0.4127955786[100],(s__JAKEFN01_sp022616085:0.6892191372,(s__JAJZQJ01_sp021851895:0.5116137056,(s__UBA6899_sp002451235:0.4049926916,((s__MHLP01_sp001821435:0.2013389272,s__MHLP01_sp001819095:0.1774239368)g__MHLP01:0.1098153270[100],(s__MHLP01_sp002429425:0.1847152847,(s__MHLP01_sp001821395:0.1177061128,s__MHLP01_sp000999395:0.1207252962)g__MHLP01:0.0781718238[100])g__MHLP01:0.1130044487[100])g__MHLP01:0.0888117602[100])f__UBA6899:0.0727700638[100])f__UBA6899:0.2545795806[100])o__UBA9973:0.0555928813[89])o__UBA9973:0.0545976210[82],(((s__JANLHH01_sp024654605:0.3245814454,(s__JACNGX01_sp014383885:0.2673719490,s__JACNGX01_sp013334825:0.3028422608)g__JACNGX01:0.3181841269[100])o__UBA9973:0.0995671423[98],(s__21-14-all-47-15_sp002771515:0.4554473345,(s__JACROH01_sp016214545:0.1116713126,s__JACROH01_sp016181845:0.1197821153)g__JACROH01:0.2328869345[100])f__21-14-all-47-15:0.2069181448[100])o__UBA9973:0.0462145910[77],((s__UBA1539_sp002788135:0.5618867142,(s__JAGLOS01_sp023137615:0.3247020614,s__JAHIYV01_sp018814635:0.3516871338)f__JAGLOS01:0.2416013512[100])o__UBA9973:0.0734174938[93],((s__2-01-FULL-51-10_sp001823605:0.2366218812,s__2-01-FULL-51-10_sp001823505:0.2362633716)g__2-01-FULL-51-10:0.2702587917[100],(s__UBA1550_sp000996605:0.2137655124,((s__UBA1550_sp016201355:0.2287033057,s__UBA1550_sp001823545:0.1768612998)g__UBA1550:0.0620819484[100],((s__UBA1550_sp021823825:0.1158490925,s__UBA1550_sp021812665:0.1265629417)g__UBA1550:0.1317249368[100],((s__UBA1550_sp001825115:0.0434353263,s__UBA1550_sp001823575:0.0452101353)g__UBA1550:0.1123089557[100],(s__UBA1550_sp001871765:0.1525538121,(s__UBA1550_sp023229865:0.1195762382,(s__UBA1550_sp000998425:0.0892762665,((s__UBA1550_sp016215205:0.1204533745,s__UBA1550_sp001823535:0.0683674800)g__UBA1550:0.0215752667[100],(s__UBA1550_sp003489395:0.0195823333,(s__UBA1550_sp003483855:0.0264131828,s__UBA1550_sp002771015:0.0545511635)g__UBA1550:0.0140672830[100])g__UBA1550:0.0550484133[100])g__UBA1550:0.0265616670[100])g__UBA1550:0.0246683934[100])g__UBA1550:0.0490028836[100])g__UBA1550:0.0522570429[100])g__UBA1550:0.0366784179[65])g__UBA1550:0.0374768014[100])g__UBA1550:0.0472210214[100])g__UBA1550:0.2782541947[100])o__UBA9973:0.0628780382[96])o__UBA9973:0.0559161489[96])o__UBA9973:0.0330928281[75])o__UBA9973:0.0571789872[98],(((s__VMEP01_sp007375595:0.5022323626,(s__JALHNF01_sp022843645:0.5879394150,((s__UBA5272_sp018061825:0.2417879640,s__UBA5272_sp002408565:0.2235520710)g__UBA5272:0.3372995068[100],((s__UBA11704_sp903875555:0.2201011350,s__UBA11704_sp023267535:0.2219802200)g__UBA11704:0.0522521588[100],((s__UBA11704_sp023267635:0.1515008114,s__UBA11704_sp018062965:0.1947074333)g__UBA11704:0.0551150100[100],((s__UBA11704_sp903834855:0.0437300221,s__UBA11704_sp003518045:0.0435102297)g__UBA11704:0.1340964551[100],((s__UBA11704_sp021734745:0.1194755055,s__UBA11704_sp018063165:0.1121480549)g__UBA11704:0.0724673312[100],(s__UBA11704_sp023267555:0.1428800192,(s__UBA11704_sp943354975:0.1443691547,(s__UBA11704_sp023267595:0.0868594355,s__UBA11704_sp023267475:0.1212561074)g__UBA11704:0.0573948793[100])g__UBA11704:0.0508550171[100])g__UBA11704:0.0256440762[95])g__UBA11704:0.0349407568[100])g__UBA11704:0.0452003483[100])g__UBA11704:0.0870286979[100])g__UBA11704:0.2053292638[100])f__UBA5272:0.1931644342[100])f__UBA5272:0.1790791741[100])o__UBA9973:0.0947651693[98],((s__GCA-2401345_sp002401345:0.4866183465,s__MFUP01_sp001785735:0.4524355156)f__UBA9973:0.1056607991[100],(((s__CSBR16-119_sp943356745:0.2177695971,s__CSBR16-119_sp007117675:0.2552383504)g__CSBR16-119:0.5100503861[100],((s__JAIPIY01_sp021734445:0.5745596136,(s__CAIXMG01_sp903873095:0.2021522051,(s__CAIXMG01_sp943357975:0.1739581057,s__CAIXMG01_sp903920485:0.1850210450)g__CAIXMG01:0.0735458684[100])g__CAIXMG01:0.3952973538[100])f__UBA1006:0.0864941046[100],(s__01-FULL-36-10b_sp001785725:0.7171799183,(s__JAJOIF01_sp021209525:0.5428510363,(s__UBA1006_sp021129535:0.2945944765,(s__UBA1006_sp022763365:0.1534751764,(s__UBA1006_sp002698305:0.2496522982,(s__UBA1006_sp020428585:0.2197724081,(s__UBA1006_sp020428645:0.1384580301,s__UBA1006_sp020428615:0.1553309095)g__UBA1006:0.0450164009[100])g__UBA1006:0.0543920892[100])g__UBA1006:0.0400611265[100])g__UBA1006:0.0777750215[100])g__UBA1006:0.3886828709[100])f__UBA1006:0.0664607393[100])f__UBA1006:0.0824849181[100])f__UBA1006:0.0679967421[100])o__UBA9973:0.0732374788[99],(((s__HK-STAS-PATE-34_sp023898605:0.5877882277,(s__JACKGL01_sp020631955:0.4999632998,s__JAGOPB01_sp017992255:0.4699938752)f__UBA9973:0.1328944846[100])f__UBA9973:0.1155234479[100],(s__JAGOTH01_sp018061865:0.6323246552,((s__UBA4124_sp020850295:0.0955801093,s__UBA4124_sp017991515:0.0879022503)g__UBA4124:0.2002629132[100],((s__UBA4124_sp020845875:0.3032693971,s__UBA4124_sp018060905:0.2297096970)g__UBA4124:0.0576714174[100],(s__UBA4124_sp019750345:0.2335169917,(s__UBA4124_sp903862255:0.1146867314,s__UBA4124_sp002413705:0.1206349479)g__UBA4124:0.1354092863[100])g__UBA4124:0.0917879882[100])g__UBA4124:0.0668138751[100])g__UBA4124:0.3422675159[100])f__UBA9973:0.0649576359[62])f__UBA9973:0.0532942624[62],(((((s__JAGOSA01_sp943356455:0.1309077433,(s__JAGOSA01_sp018062505:0.0564296790,s__JAGOSA01_sp017992485:0.0660899957)g__JAGOSA01:0.0620992435[100])g__JAGOSA01:0.4682439418[100],((s__GCA-016699365_sp016699365:0.3251296740,s__GCA-016699085_sp016699085:0.3679517011)f__UBA9973:0.1107647589[100],(s__CALRFC01_sp943356395:0.3888989794,(s__CALRGH01_sp943357245:0.0275725783,s__CALRGH01_sp943354645:0.0266853462)g__CALRGH01:0.4434804550[100])f__UBA9973:0.0774862176[100])f__UBA9973:0.0710400231[100])f__UBA9973:0.0305572056[16],((s__CALRHK01_sp943359475:0.4062230246,(s__JAHFNJ01_sp023267375:0.2850770409,s__JAHFNN01_sp023267315:0.2887081224)f__UBA9973:0.0821477678[100])f__UBA9973:0.0665535488[94],(s__CAITGV01_sp903892035:0.3726101900,((s__CALRFE01_sp943356425:0.3067909398,s__CALRCI01_sp943354525:0.3750126384)f__UBA9973:0.0937229625[100],(s__CALRHN01_sp943359425:0.3109578649,(s__CAITQP01_sp943350045:0.2618007492,(s__CAITQP01_sp017991895:0.1885817565,((s__CAITQP01_sp903894565:0.1133137456,s__CAITQP01_sp903869975:0.1386282807)g__CAITQP01:0.0715182778[100],(s__CAITQP01_sp023267415:0.0843649837,s__CAITQP01_sp023267275:0.1123083524)g__CAITQP01:0.0771756360[100])g__CAITQP01:0.0433239414[98])g__CAITQP01:0.0626881454[100])g__CAITQP01:0.2396031509[100])f__UBA9973:0.0547657519[100])f__UBA9973:0.0486327646[100])f__UBA9973:0.0480106802[100])f__UBA9973:0.0390981154[93])f__UBA9973:0.0279412249[16],((s__JAGOQQ01_sp017991395:0.4720511015,(s__CALRET01_sp943356375:0.4089294430,s__JADLDV01_sp020846455:0.5064898685)f__UBA9973:0.0582079660[94])f__UBA9973:0.0433321597[94],((s__2-01-FULL-33-17_sp001786995:0.7287174081,(s__CAIQAW01_sp903869875:0.4025608815,(s__MFUC01_sp017992305:0.1265459174,s__MFUC01_sp001785575:0.1524909185)g__MFUC01:0.4171441528[100])f__UBA9973:0.1444862519[100])f__UBA9973:0.0845746213[100],((s__UBA8515_sp018061145:0.2706315046,(s__UBA8515_sp943356675:0.2234876173,s__UBA8515_sp020846955:0.2404666356)g__UBA8515:0.0761250477[100])g__UBA8515:0.0458989549[72],((s__UBA8515_sp021413565:0.2094791231,s__UBA8515_sp017992215:0.2018963983)g__UBA8515:0.0455100252[100],(s__UBA8515_sp000505065:0.2632727233,((s__UBA8515_sp903834665:0.1493951208,(s__UBA8515_sp016649835:0.1470802691,s__UBA8515_sp003155695:0.1674429623)g__UBA8515:0.0356712459[100])g__UBA8515:0.0559153951[100],((s__UBA8515_sp000991405:0.0694227975,s__UBA8515_sp000990325:0.0664050489)g__UBA8515:0.0641069122[100],((s__UBA8515_sp903891365:0.0658587915,(s__UBA8515_sp903854645:0.0713618530,s__UBA8515_sp021831595:0.0953242101)g__UBA8515:0.0224452291[100])g__UBA8515:0.0555313475[100],(s__UBA8515_sp903862375:0.1301160224,(s__UBA8515_sp903825265:0.1331989566,(s__UBA8515_sp903929735:0.1341596025,s__UBA8515_sp903821415:0.0614059674)g__UBA8515:0.0254616621[100])g__UBA8515:0.0188988642[90])g__UBA8515:0.0269017749[91])g__UBA8515:0.0201830462[91])g__UBA8515:0.0681365916[100])g__UBA8515:0.0432368320[100])g__UBA8515:0.0549372190[100])g__UBA8515:0.0600030695[100])g__UBA8515:0.1566751660[100])f__UBA9973:0.0644959084[100])f__UBA9973:0.0327126583[94])f__UBA9973:0.0431055568[43],((s__JAHFNP01_sp023267245:0.3346581481,(s__O2-02-FULL-42-17_sp001786095:0.6646363374,(s__MFTL01_sp001786825:0.6359745198,s__2-01-FULL-42-20_sp001785965:0.3825474921)f__UBA9973:0.0461803417[62])f__UBA9973:0.0670586244[100])f__UBA9973:0.0874252650[98],(s__CALRBJ01_sp943354205:0.4787912795,((s__UBA9973_sp943350065:0.2592470110,s__UBA9973_sp023267515:0.2139963394)g__UBA9973:0.0394988889[99],(s__UBA9973_sp021413905:0.2108189179,(((s__UBA9973_sp023267435:0.1693906916,s__UBA9973_sp018813625:0.1959094156)g__UBA9973:0.0324210618[97],(s__UBA9973_sp903888625:0.1875668830,(s__UBA9973_sp903825255:0.1740102334,(s__UBA9973_sp903869825:0.1751896446,(s__UBA9973_sp903907175:0.0960003007,s__UBA9973_sp903895055:0.1340837566)g__UBA9973:0.0554306822[100])g__UBA9973:0.0508751445[100])g__UBA9973:0.0212598420[78])g__UBA9973:0.0433874653[100])g__UBA9973:0.0482423535[97],(((s__UBA9973_sp021734995:0.2668137194,(s__UBA9973_sp021824345:0.1478784687,s__UBA9973_sp021813175:0.1876700420)g__UBA9973:0.1411586687[100])g__UBA9973:0.1174927242[100],(s__UBA9973_sp018063015:0.2673056360,(s__UBA9973_sp018062425:0.2707794858,s__UBA9973_sp018062065:0.2865931747)g__UBA9973:0.0775760137[100])g__UBA9973:0.0398111983[36])g__UBA9973:0.0442746482[60],(((s__UBA9973_sp943350875:0.1943138784,s__UBA9973_sp000993955:0.2611922081)g__UBA9973:0.0401464961[54],(s__UBA9973_sp001786835:0.2555735812,((s__UBA9973_sp001785515:0.1027108673,s__UBA9973_sp000991415:0.1278446354)g__UBA9973:0.0335426425[68],(s__UBA9973_sp002788475:0.1333757211,((s__UBA9973_sp002792755:0.0844853744,s__UBA9973_sp000989515:0.0910528374)g__UBA9973:0.0443049101[100],(s__UBA9973_sp903838985:0.1382898879,(s__UBA9973_sp023701005:0.1285952946,(s__UBA9973_sp023267215:0.0898291052,s__UBA9973_sp021813235:0.0631009724)g__UBA9973:0.0367737962[100])g__UBA9973:0.0238528354[100])g__UBA9973:0.0292301555[98])g__UBA9973:0.0254041880[98])g__UBA9973:0.0191442083[97])g__UBA9973:0.0795290393[100])g__UBA9973:0.0278516767[62])g__UBA9973:0.0164526892[30],((s__UBA9973_sp018061035:0.2115478360,(s__UBA9973_sp021413625:0.1568192446,s__UBA9973_sp017991915:0.1959100465)g__UBA9973:0.0352697580[100])g__UBA9973:0.0384255162[100],((s__UBA9973_sp001785805:0.2347873308,((s__UBA9973_sp001787125:0.1940658197,s__UBA9973_sp001785615:0.1341177958)g__UBA9973:0.0751409079[100],(s__UBA9973_sp001785355:0.2480542729,(s__UBA9973_sp023267115:0.2480875211,(s__UBA9973_sp001786225:0.3119935403,s__UBA9973_sp001786015:0.2628851984)g__UBA9973:0.0455913061[100])g__UBA9973:0.0261761085[98])g__UBA9973:0.0247976805[77])g__UBA9973:0.0224098268[77])g__UBA9973:0.0254967903[74],(((s__UBA9973_sp016186435:0.1835980845,s__UBA9973_sp000999465:0.1613260128)g__UBA9973:0.0224680811[80],(((s__UBA9973_sp016199805:0.0860784187,s__UBA9973_sp003157195:0.0805949872)g__UBA9973:0.0891858124[100],(s__UBA9973_sp023267195:0.1410505466,(s__UBA9973_sp903894955:0.1311748805,s__UBA9973_sp018816985:0.1191950695)g__UBA9973:0.0630566028[100])g__UBA9973:0.0206878540[58])g__UBA9973:0.0224000768[80],((s__UBA9973_sp020851595:0.1228185580,s__UBA9973_sp001787205:0.1193670687)g__UBA9973:0.0529754858[100],(s__UBA9973_sp000994705:0.1677345808,(s__UBA9973_sp001786955:0.1349810244,s__UBA9973_sp001000035:0.1868802971)g__UBA9973:0.0235697997[88])g__UBA9973:0.0138876809[77])g__UBA9973:0.0203922881[81])g__UBA9973:0.0188960796[85])g__UBA9973:0.0316746730[100],(s__UBA9973_sp017984185:0.2645626176,(((s__UBA9973_sp943359485:0.1566593792,s__UBA9973_sp943354905:0.2098833400)g__UBA9973:0.0411585259[69],(s__UBA9973_sp001786745:0.1648397569,s__UBA9973_sp001785675:0.1517248198)g__UBA9973:0.0335468789[96])g__UBA9973:0.0214796624[9],((s__UBA9973_sp001787035:0.1518903891,s__UBA9973_sp001787005:0.1716653095)g__UBA9973:0.0311267330[59],(s__UBA9973_sp001785445:0.1781744426,(s__UBA9973_sp000990145:0.1429321612,(s__UBA9973_sp001786765:0.1918163964,((s__UBA9973_sp001786195:0.1524783847,(s__UBA9973_sp001785985:0.1212371053,s__UBA9973_sp001785865:0.1402011830)g__UBA9973:0.0323252562[99])g__UBA9973:0.0171934174[87],(s__UBA9973_sp009695015:0.1469064144,((s__UBA9973_sp903904195:0.0781156098,s__UBA9973_sp001786365:0.0929846311)g__UBA9973:0.0858946268[100],((s__UBA9973_sp943350445:0.1077571064,s__UBA9973_sp943348755:0.1037019067)g__UBA9973:0.0584894451[100],(s__UBA9973_sp016196605:0.1818498146,(s__UBA9973_sp943359365:0.1043450198,s__UBA9973_sp001786805:0.1415539870)g__UBA9973:0.0494444950[100])g__UBA9973:0.0144708412[88])g__UBA9973:0.0178818274[86])g__UBA9973:0.0181759978[92])g__UBA9973:0.0128474336[80])g__UBA9973:0.0205607907[92])g__UBA9973:0.0176024710[94])g__UBA9973:0.0288794484[100])g__UBA9973:0.0243749405[89])g__UBA9973:0.0107300145[14])g__UBA9973:0.0174532392[13])g__UBA9973:0.0238804531[100])g__UBA9973:0.0394837883[100])g__UBA9973:0.0244612017[100])g__UBA9973:0.0307248850[90])g__UBA9973:0.0212998206[37])g__UBA9973:0.0246175937[76])g__UBA9973:0.0259377618[76])g__UBA9973:0.0416394345[78])g__UBA9973:0.1644402983[100])f__UBA9973:0.0455809303[66])f__UBA9973:0.0473129089[74])f__UBA9973:0.0651724794[62])f__UBA9973:0.0488731474[99])o__UBA9973:0.0439727445[99])o__UBA9973:0.0581976914[100])o__UBA9973:0.0626810970[97],(((s__GCA-2401445_sp002401445:0.6863918641,((s__CALRBT01_sp943354475:0.5473586869,(s__JAKFXT01_sp021731245:0.5064590153,s__JAIOOV01_sp021414235:0.4607466737)o__UBA9973:0.0976642907[100])o__UBA9973:0.0680231615[87],((s__VMGT01_sp023264615:0.1763489803,s__VMGT01_sp007376725:0.1405297881)g__VMGT01:0.4614366773[100],(s__JAKEFG01_sp022616195:0.5187945180,(s__EsbW-18_sp024653945:0.0924494379,s__EsbW-18_sp016699465:0.0839774501)g__EsbW-18:0.4821934793[100])f__EsbW-18:0.1591496299[100])o__UBA9973:0.0629217096[37])o__UBA9973:0.0273208859[17])o__UBA9973:0.0239543484[50],((((s__JACKFZ01_sp020632215:0.3655015804,s__JAGOTN01_sp018061745:0.4656754061)f__JAACPR01:0.0960985103[100],(s__JAKLEX01_sp022711495:0.4439148973,s__JAACPR01_sp009995365:0.3821195395)f__JAACPR01:0.1763077628[100])f__JAACPR01:0.2079306928[100],((s__CSBR16-193_sp007117035:0.5508100257,(s__SKVL01_sp007129455:0.1753679073,s__SKVL01_sp007125155:0.1709543265)g__SKVL01:0.3898564813[100])f__CSBR16-193:0.2349363161[100],(s__1-14-0-10-42-12_sp002787695:0.5775547523,(s__CAJQIN01_sp905478465:0.3069317964,s__CAJQIN01_sp022763265:0.3308166165)g__CAJQIN01:0.2780641417[100])o__UBA9973:0.0595903865[97])o__UBA9973:0.0522847309[96])o__UBA9973:0.0488989466[90],((((s__JAGLPS01_sp023137185:0.5171329586,(s__BOKC01_sp020724885:0.2096263654,s__BOKC01_sp016860785:0.2090404982)g__BOKC01:0.3829312502[100])o__UBA9973:0.0632449796[79],(s__JAHFLV01_sp023264565:0.5671155338,(s__JABMOB01_sp013204345:0.3384855607,(s__SICJ01_sp943359555:0.0327510652,s__SICJ01_sp009691505:0.0245902275)g__SICJ01:0.3380936945[100])f__Zambryskibacteraceae:0.0755722187[100])f__Zambryskibacteraceae:0.0552965992[100])o__UBA9973:0.0377412501[74],(((s__WO2-35-19_sp016932555:0.2898524049,(s__WO2-35-19_sp012514175:0.2254226150,((s__WO2-35-19_sp003233455:0.1936965396,(s__WO2-35-19_sp002771075:0.0718007439,s__WO2-35-19_sp001825335:0.0285941512)g__WO2-35-19:0.1197990435[100])g__WO2-35-19:0.0773380014[100],(s__WO2-35-19_sp001824215:0.2028612821,(s__WO2-35-19_sp001824275:0.1871679947,s__WO2-35-19_sp001823925:0.1694271573)g__WO2-35-19:0.0298802082[81])g__WO2-35-19:0.0260048405[99])g__WO2-35-19:0.0551260590[100])g__WO2-35-19:0.0664599255[100])g__WO2-35-19:0.3651586213[100],((s__UBA910_sp903870365:0.3325040367,s__UBA910_sp002294445:0.2824490018)g__UBA910:0.0880391488[100],(s__CAIOTC01_sp903861205:0.2697544202,(s__CAIXDB01_sp903918125:0.3049485849,((s__C7867-006_sp009694965:0.1935601895,s__C7867-006_sp001824295:0.2066381047)g__C7867-006:0.0442004041[56],((s__C7867-006_sp016202965:0.1935168751,s__C7867-006_sp000996025:0.1534233496)g__C7867-006:0.0939642208[100],((s__C7867-006_sp013816135:0.2044183881,s__C7867-006_sp001189155:0.1928367849)g__C7867-006:0.0286613973[38],(s__C7867-006_sp023267045:0.1834714485,(s__C7867-006_sp003173855:0.2643611578,s__C7867-006_sp001825395:0.2456013159)g__C7867-006:0.0412548042[100])g__C7867-006:0.0403889215[98])g__C7867-006:0.0193342276[44])g__C7867-006:0.0188908933[50])g__C7867-006:0.0698307975[100])f__Zambryskibacteraceae:0.0537007305[100])f__Zambryskibacteraceae:0.0863789512[100])f__Zambryskibacteraceae:0.1397385395[100])o__UBA9973:0.0650906135[95],(((s__JAGVCW01_sp020059045:0.3267349142,s__12-FULL-43-12b_sp001823875:0.3398004500)f__Zambryskibacteraceae:0.1074789996[100],(s__SCSN01_sp004322205:0.4262436511,(s__UM-FILTER-40-16_sp002791475:0.3757775871,s__12-FULL-44-12b_sp001823695:0.3592790784)f__Zambryskibacteraceae:0.0687933748[99])f__Zambryskibacteraceae:0.0728470758[98])f__Zambryskibacteraceae:0.0793910579[100],(((s__JAHFOF01_sp023266935:0.2645395374,s__C7867-005_sp001189165:0.2196068306)f__Zambryskibacteraceae:0.0660894414[100],(s__JAIFWN01_sp019661865:0.2691390208,(s__JAIFWN01_sp019661895:0.2304791162,(s__JAIFWN01_sp019661785:0.1993609537,s__JAIFWN01_sp019658995:0.1956001296)g__JAIFWN01:0.0817955598[100])g__JAIFWN01:0.0575105803[100])g__JAIFWN01:0.0656595948[100])f__Zambryskibacteraceae:0.0676226844[100],((s__UBA5004_sp016177225:0.3148527837,(s__UBA5004_sp002787855:0.2208857939,(s__UBA5004_sp001824135:0.2048075862,(s__UBA5004_sp001825475:0.1916271316,s__UBA5004_sp001825315:0.1673968409)g__UBA5004:0.0390341590[100])g__UBA5004:0.0282851731[100])g__UBA5004:0.0455677796[100])g__UBA5004:0.0418277330[100],((s__UBA5004_sp024654145:0.1927219815,(s__UBA5004_sp019661805:0.2727292138,s__UBA5004_sp009691335:0.1743836790)g__UBA5004:0.0606899160[100])g__UBA5004:0.0549334351[80],(s__UBA5004_sp016180955:0.2410926259,((s__UBA5004_sp019661845:0.1783393296,s__UBA5004_sp001004085:0.1556249607)g__UBA5004:0.0570578149[100],(s__UBA5004_sp001824255:0.1818688847,(s__UBA5004_sp001825155:0.1663209813,s__UBA5004_sp001824005:0.1985061115)g__UBA5004:0.0388389523[100])g__UBA5004:0.0628362408[100])g__UBA5004:0.0345053023[92])g__UBA5004:0.0182536529[77])g__UBA5004:0.0404527708[100])g__UBA5004:0.0903705154[100])f__Zambryskibacteraceae:0.2276795168[100])f__Zambryskibacteraceae:0.0835293991[100])o__UBA9973:0.0289867268[91])o__UBA9973:0.0425815225[95],((((s__UBA11359_sp903831815:0.1052249669,s__UBA11359_sp003455555:0.1213389448)g__UBA11359:0.4207639104[100],(s__JAIFWI01_sp019661945:0.3174606884,(s__JAKAEA01_sp021818465:0.1461464546,s__JAKAEA01_sp021785065:0.1032188815)g__JAKAEA01:0.3566964890[100])f__JAKAEA01:0.1333078787[100])o__UBA9973:0.0950869339[100],((s__CAIZIN01_sp903933085:0.5510022678,s__CAIRYW01_sp903882905:0.5617363456)o__UBA9973:0.0870933444[91],((s__CAJBRS01_sp903958115:0.4192730195,s__JADGRH01_sp017881075:0.3613972053)f__CAJBRS01:0.0943936153[99],((s__CALRBL01_sp943354075:0.4914129297,s__CAINVO01_sp903854195:0.4092628397)o__UBA9973:0.0589412952[100],((s__CAIZLB01_sp903933735:0.0961477226,(s__CAIZLB01_sp943356525:0.0786812556,s__CAIZLB01_sp014378965:0.0886226966)g__CAIZLB01:0.0525779011[100])g__CAIZLB01:0.6759082415[100],((s__VEQN01_sp018883165:0.2351539048,(s__VEQN01_sp021734945:0.0570855005,s__VEQN01_sp018062305:0.0592288146)g__VEQN01:0.2025273587[100])g__VEQN01:0.1138979738[100],(s__CAIJKW01_sp903821355:0.0676338288,(s__CAIJKW01_sp903952785:0.0279722291,(s__CAIJKW01_sp903864515:0.0367682497,(s__CAIJKW01_sp903936565:0.0177746409,s__CAIJKW01_sp903848795:0.0262334934)g__CAIJKW01:0.0175305145[100])g__CAIJKW01:0.0153456506[100])g__CAIJKW01:0.0736198873[100])g__CAIJKW01:0.3351643056[100])o__UBA9973:0.0850849857[100])o__UBA9973:0.1527940894[100])o__UBA9973:0.0702679980[100])o__UBA9973:0.0509066913[95])o__UBA9973:0.0495049460[97])o__UBA9973:0.0260364993[75],(((s__01-FULL-45-15b_sp001822655:0.5657205883,s__HO2-43-120_sp001821295:0.4994272407)o__UBA9973:0.1209838541[99],((s__JACOZD01_sp016181525:0.6824199592,((s__2-02-FULL-46-13_sp001821015:0.2577263996,s__2-02-FULL-46-13_sp001820875:0.2905478769)g__2-02-FULL-46-13:0.3242352944[100],((s__01-FULL-45-34b_sp001822675:0.3875776433,s__LCOC01_sp001000545:0.5396940111)f__DSPV01:0.0578061177[96],(s__2-02-FULL-44-35_sp001822695:0.1443791132,s__2-02-FULL-44-35_sp000999175:0.1043530222)g__2-02-FULL-44-35:0.3806421316[100])f__DSPV01:0.0457340129[98])f__DSPV01:0.0361088235[98])o__UBA9973:0.0492128373[93],((s__CAJBMK01_sp903954165:0.5017993608,(s__SIBU01_sp018968805:0.3214106730,(s__SIBU01_sp016188455:0.2336819376,s__SIBU01_sp009695005:0.2547700036)g__SIBU01:0.0761030251[100])g__SIBU01:0.1638779950[100])o__UBA9973:0.0447026135[80],((s__GCA-002787175_sp002787175:0.5832619913,(s__2-02-FULL-43-11_sp021814895:0.3250710845,s__2-02-FULL-43-11_sp001820955:0.3209202627)g__2-02-FULL-43-11:0.2560308209[100])o__UBA9973:0.0491765235[87],(s__VMFH01_sp007375925:0.5384245447,((s__2-02-FULL-48-16_sp007376285:0.1286185269,s__2-02-FULL-48-16_sp001821135:0.1680046711)g__2-02-FULL-48-16:0.3927431593[100],(s__UBA10002_sp007375655:0.3395203900,(s__UBA10002_sp001820935:0.2404120819,((s__UBA10002_sp001821155:0.2317324153,s__UBA10002_sp001003605:0.1123174213)g__UBA10002:0.0868289288[100],(s__UBA10002_sp943349725:0.1734075874,(s__UBA10002_sp943354745:0.1595949210,(s__UBA10002_sp009694955:0.1020377363,s__UBA10002_sp001004005:0.1367223744)g__UBA10002:0.0317216537[100])g__UBA10002:0.0271321893[98])g__UBA10002:0.0855576786[100])g__UBA10002:0.0553156295[100])g__UBA10002:0.0955488063[100])g__UBA10002:0.0985708995[100])o__UBA9973:0.0815502529[100])o__UBA9973:0.0717789225[100])o__UBA9973:0.0433288253[80])o__UBA9973:0.0590492938[100])o__UBA9973:0.0379848586[93])o__UBA9973:0.0350491876[100],((s__CAIMLU01_sp903842365:0.4219178554,(s__UBA6065_sp002428865:0.2547805139,(s__UBA6065_sp019661795:0.1356023085,s__UBA6065_sp016215405:0.1752148806)g__UBA6065:0.1263445119[100])g__UBA6065:0.1332670971[100])f__UBA6065:0.2394608018[100],(((s__GWA1-40-21_sp018971765:0.1406619151,s__GWA1-40-21_sp000996205:0.1164836821)g__GWA1-40-21:0.2656235413[100],((s__CAIJXO01_sp903824735:0.1736210721,(s__CAIJXO01_sp903831305:0.1363075846,s__CAIJXO01_sp903822075:0.1320308158)g__CAIJXO01:0.0794431258[100])g__CAIJXO01:0.2029074860[100],(s__CAILDB01_sp903832855:0.3283569048,(s__Bog-1340_sp903868205:0.2471983600,(s__Bog-1340_sp018968925:0.3720932236,((s__Bog-1340_sp903831595:0.0601304224,s__Bog-1340_sp903823865:0.0448583291)g__Bog-1340:0.0880141178[100],(s__Bog-1340_sp903850545:0.1596686132,s__Bog-1340_sp003142075:0.1447768142)g__Bog-1340:0.0328060458[100])g__Bog-1340:0.1235795143[100])g__Bog-1340:0.0688471574[100])g__Bog-1340:0.0786917963[100])f__GWA1-40-21:0.1247001178[100])f__GWA1-40-21:0.0917022600[100])f__GWA1-40-21:0.1054927418[100],((s__JANLHG01_sp024654575:0.3852555042,(s__SCTV01_sp943350765:0.0637394421,(s__SCTV01_sp943354385:0.0614918782,s__SCTV01_sp004298345:0.0532819479)g__SCTV01:0.0352467151[100])g__SCTV01:0.2842668336[100])f__PALSA-1337:0.0587973843[100],((s__JAGOVB01_sp018060945:0.3407875265,s__JACRJP01_sp016215455:0.2959028132)f__PALSA-1337:0.0878646155[100],((s__PALSA-1337_sp903893855:0.2631176220,s__PALSA-1337_sp003151615:0.2103217158)g__PALSA-1337:0.1252118389[100],((s__CAIOGI01_sp943349555:0.2276201251,(s__CAIOGI01_sp943354625:0.1938661140,(s__CAIOGI01_sp903857825:0.0863734599,s__CAIOGI01_sp903839695:0.0918559262)g__CAIOGI01:0.1013697007[100])g__CAIOGI01:0.0770478768[100])g__CAIOGI01:0.0857688010[100],((s__C7867-002_sp903905325:0.2050193373,((s__C7867-002_sp903870315:0.0977707032,s__C7867-002_sp903868845:0.1043578086)g__C7867-002:0.0281601489[100],(s__C7867-002_sp903870235:0.1377490180,s__C7867-002_sp903826185:0.0934268505)g__C7867-002:0.0253616094[100])g__C7867-002:0.1138250341[100])g__C7867-002:0.0807326707[100],((s__C7867-002_sp903825415:0.2601008971,(s__C7867-002_sp023487965:0.2944370808,s__C7867-002_sp018971685:0.2431415651)g__C7867-002:0.1039509271[100])g__C7867-002:0.0498429911[98],(((s__C7867-002_sp903902315:0.0976075382,s__C7867-002_sp903876465:0.0836394924)g__C7867-002:0.1839469386[100],(s__C7867-002_sp023264475:0.1862667801,s__C7867-002_sp021782175:0.2364431928)g__C7867-002:0.0986634671[100])g__C7867-002:0.0341918132[51],(((s__C7867-002_sp903837075:0.1150634881,(s__C7867-002_sp903864905:0.1353425193,s__C7867-002_sp903846945:0.1203927181)g__C7867-002:0.0334848431[100])g__C7867-002:0.1228138388[100],((s__C7867-002_sp903842025:0.2200741932,s__C7867-002_sp002413065:0.1968126189)g__C7867-002:0.0436153052[100],(s__C7867-002_sp018970245:0.2365602620,(s__C7867-002_sp903872035:0.0991469755,s__C7867-002_sp003170325:0.1004609000)g__C7867-002:0.0861270038[100])g__C7867-002:0.0362386625[100])g__C7867-002:0.0211860987[100])g__C7867-002:0.0360928266[100],((s__C7867-002_sp001822575:0.3580791460,(s__C7867-002_sp943355185:0.0309697524,s__C7867-002_sp001189105:0.0260915506)g__C7867-002:0.2020091302[100])g__C7867-002:0.0410164581[97],((s__C7867-002_sp903900935:0.0661922781,s__C7867-002_sp903839725:0.0556845493)g__C7867-002:0.1809035776[100],(s__C7867-002_sp017991475:0.1717428088,(s__C7867-002_sp023269245:0.1061226624,s__C7867-002_sp001821055:0.1395958867)g__C7867-002:0.0522377926[100])g__C7867-002:0.0766030833[100])g__C7867-002:0.0329081579[100])g__C7867-002:0.0269169778[97])g__C7867-002:0.0308882427[99])g__C7867-002:0.0243586850[49])g__C7867-002:0.0313769973[90])g__C7867-002:0.2063170701[100])f__PALSA-1337:0.0460687204[96])f__PALSA-1337:0.0481174765[100])f__PALSA-1337:0.0878611044[100])f__PALSA-1337:0.0822548495[100])o__UBA9973:0.0328458972[90])o__UBA9973:0.0330669717[100])o__UBA9973:0.0245225120[76])o__UBA9973:0.0296805915[85])o__UBA9973:0.0490921200[95])o__UBA9973:0.0326390670[70])o__UBA9973:0.0269561844[81],((((s__GCA-002724975_sp002771565:0.3756874041,s__GCA-002724975_sp002724975:0.2853769636)g__GCA-002724975:0.2853966110[100],((s__21-14-all-36-13_sp002771585:0.5885442970,(s__VMGX01_sp018899555:0.1274608301,s__VMGX01_sp007376805:0.1103898201)g__VMGX01:0.3580551327[100])f__21-14-all-36-13:0.0945869022[100],(s__SW-6-46-9_sp003022255:1.0181607089,(s__JABAAK01_sp014238775:0.2285759876,(s__JABAAK01_sp014238475:0.0455201647,s__JABAAK01_sp014238395:0.0593628394)g__JABAAK01:0.1139861361[100])g__JABAAK01:1.2806742260[100])o__UBA9973:0.1188671545[31])o__UBA9973:0.0410173304[30])o__UBA9973:0.0450449039[31],(((s__JAHDDI01_sp020629435:0.4799917573,s__JAHDEI01_sp020628915:0.3378901424)f__GCA-2747955:0.1837701109[100],(s__JABACC01_sp014237915:0.5313087147,(s__GCA-2747955_sp023143935:0.3731674216,s__GCA-2747955_sp002747955:0.3719722270)g__GCA-2747955:0.1507736822[100])f__GCA-2747955:0.1496751604[100])f__GCA-2747955:0.3522898466[100],(((s__UBA12079_sp018894995:0.1896700638,s__UBA12079_sp001774495:0.2292851759)g__UBA12079:0.0303746732[87],(s__UBA12079_sp018821685:0.2172221041,s__UBA12079_sp001029775:0.2593987384)g__UBA12079:0.0354665864[96])g__UBA12079:0.1837188552[100],(s__JAGMBS01_sp023129575:0.2515754363,(s__JAGYLJ01_sp018401295:0.2928667239,(s__JAHITU01_sp018817595:0.1606232167,(s__JAHITU01_sp023140255:0.0807969790,s__JAHITU01_sp023135835:0.0859851037)g__JAHITU01:0.0859207924[100])g__JAHITU01:0.1580551705[100])f__UBA12079:0.0527362573[100])f__UBA12079:0.1875609378[100])f__UBA12079:0.0817081223[100])o__UBA9973:0.0879705258[39])o__UBA9973:0.0525869735[92],((s__2-01-FULL-51-21_sp001781435:0.5479172274,(s__CAJXDB01_sp913052285:0.4783176599,((s__JACZSL01_sp022574205:0.4243966456,s__JADFRL01_sp022561335:0.3852989729)f__JACZSL01:0.1940593490[100],(s__JADFSL01_sp022560785:0.3500314371,((s__UBA2163_sp002778715:0.0513704900,s__UBA2163_sp001774455:0.0709325879)g__UBA2163:0.2006383400[100],((s__UBA2163_sp018648925:0.0879191037,s__UBA2163_sp016784285:0.0816728026)g__UBA2163:0.1254799910[100],(s__UBA2163_sp913041175:0.1176548040,s__UBA2163_sp002327585:0.1744534977)g__UBA2163:0.0673473442[100])g__UBA2163:0.0435394411[100])g__UBA2163:0.2096510822[100])o__UBA9973:0.0503424714[100])o__UBA9973:0.0392516106[98])o__UBA9973:0.0308305212[97])o__UBA9973:0.0648409221[100],((((s__JABMNX01_sp016186705:0.2565033577,s__JABMNX01_sp013204405:0.2681586932)g__JABMNX01:0.1967187728[100],(s__1-14-0-10-49-17_sp002778575:0.4047691739,(s__UBA6534_sp016784305:0.2174805076,s__UBA6534_sp002687905:0.1679116673)g__UBA6534:0.2130518514[100])f__JABMNX01:0.0601383097[100])f__JABMNX01:0.0961546560[100],((((s__S143-145_sp015491135:0.4870856792,s__S143-145_sp015489565:0.5268544325)g__S143-145:0.1311077308[100],(s__S139-169_sp015491055:0.3534486404,s__S139-169_sp015485505:0.2672012032)g__S139-169:0.2845831154[100])f__UBA2100:0.0861309911[100],(s__UBA2100_sp002331495:0.1830532353,(s__UBA2100_sp002378745:0.2213776892,((s__UBA2100_sp017134395:0.0427935019,s__UBA2100_sp002331185:0.0747990435)g__UBA2100:0.1296608984[100],(s__UBA2100_sp002401925:0.1610975942,(s__UBA2100_sp016763615:0.1686339537,(s__UBA2100_sp002401495:0.2824753174,s__UBA2100_sp002376945:0.2565362254)g__UBA2100:0.0321059060[98])g__UBA2100:0.0235566334[100])g__UBA2100:0.0441080121[100])g__UBA2100:0.0410420932[100])g__UBA2100:0.0460057787[100])g__UBA2100:0.2592371136[100])f__UBA2100:0.1007914776[100],((s__JACQKA01_sp016204805:0.3622381914,(s__JAGOVW01_sp943358385:0.0539102065,s__JAGOVW01_sp018060545:0.0491657348)g__JAGOVW01:0.3942278624[100])f__UBA2100:0.1225535191[100],(s__UBA10103_sp009924895:0.4019311855,((s__UBA10103_sp002773285:0.3806498403,((s__UBA10103_sp023267655:0.1991201761,(s__UBA10103_sp022842645:0.2047777376,s__UBA10103_sp016789445:0.1473657476)g__UBA10103:0.0902804263[100])g__UBA10103:0.1297340654[100],(s__UBA10103_sp021731295:0.3346632005,(s__UBA10103_sp016217965:0.1863612728,s__UBA10103_sp007376385:0.1843476244)g__UBA10103:0.0999923902[100])g__UBA10103:0.0384020633[95])g__UBA10103:0.0338847910[94])g__UBA10103:0.0304403419[90],((s__UBA10103_sp001783335:0.4363850668,(s__UBA10103_sp001004265:0.2563024445,(s__UBA10103_sp001781555:0.1826790815,(s__UBA10103_sp024654165:0.1629850517,s__UBA10103_sp001781465:0.1367582763)g__UBA10103:0.0780222106[100])g__UBA10103:0.0450254791[100])g__UBA10103:0.0663427063[100])g__UBA10103:0.0311327049[63],(((s__UBA10103_sp016867375:0.1499927882,s__UBA10103_sp016214605:0.1286574262)g__UBA10103:0.1659704776[100],(s__UBA10103_sp903854215:0.0889081753,s__UBA10103_sp003164215:0.1072597838)g__UBA10103:0.2067676876[100])g__UBA10103:0.0886693928[100],(((s__UBA10103_sp003599175:0.3269894211,(s__UBA10103_sp020058565:0.2568083722,s__UBA10103_sp016217975:0.1874091425)g__UBA10103:0.1183414221[100])g__UBA10103:0.0376102218[60],((s__UBA10103_sp001781335:0.2121519922,(s__UBA10103_sp903881205:0.2294029394,s__UBA10103_sp007375785:0.1881441682)g__UBA10103:0.0399712053[97])g__UBA10103:0.0498406277[98],((s__UBA10103_sp021413775:0.1888880402,s__UBA10103_sp019247335:0.1611079170)g__UBA10103:0.0716993165[100],(s__UBA10103_sp018061585:0.3153033904,s__UBA10103_sp016217935:0.2300384680)g__UBA10103:0.0558600317[97])g__UBA10103:0.0321844416[97])g__UBA10103:0.0361823035[100])g__UBA10103:0.0302243694[59],((s__UBA10103_sp903824595:0.3409397441,((s__UBA10103_sp003599295:0.1944075399,s__UBA10103_sp003545515:0.2544825101)g__UBA10103:0.0884976672[100],((s__UBA10103_sp943359705:0.2023283810,s__UBA10103_sp016432285:0.2019072631)g__UBA10103:0.0469100349[100],((s__UBA10103_sp001783355:0.1882188532,s__UBA10103_sp001781445:0.1484865536)g__UBA10103:0.0495361625[100],(s__UBA10103_sp001781685:0.1827726613,(s__UBA10103_sp016186765:0.1668702001,s__UBA10103_sp016186695:0.1256001384)g__UBA10103:0.0690327104[100])g__UBA10103:0.0365911479[100])g__UBA10103:0.0563356937[100])g__UBA10103:0.0322269355[100])g__UBA10103:0.0265827728[91])g__UBA10103:0.0391592268[98],((s__UBA10103_sp903858755:0.2437901467,s__UBA10103_sp024654485:0.2758357426)g__UBA10103:0.0339500269[84],((s__UBA10103_sp021781955:0.2490667026,s__UBA10103_sp001004345:0.2446322755)g__UBA10103:0.0560686181[98],((s__UBA10103_sp001781125:0.1455739277,s__UBA10103_sp001781105:0.1540060517)g__UBA10103:0.0316681372[98],(s__UBA10103_sp001781275:0.1195183252,((s__UBA10103_sp943359395:0.0670389911,s__UBA10103_sp943356775:0.0796937939)g__UBA10103:0.0601372034[100],(s__UBA10103_sp016217925:0.0646480781,s__UBA10103_sp001781175:0.0725945379)g__UBA10103:0.0420309930[100])g__UBA10103:0.0380492758[100])g__UBA10103:0.0510074925[100])g__UBA10103:0.0558034071[100])g__UBA10103:0.0256598412[91])g__UBA10103:0.0201475110[89])g__UBA10103:0.0333897987[97])g__UBA10103:0.0189406504[57])g__UBA10103:0.0339058688[73])g__UBA10103:0.0431005227[81])g__UBA10103:0.0598782989[84])g__UBA10103:0.1406466774[100])f__UBA2100:0.1819039341[100])f__UBA2100:0.0837336664[100])o__UBA9973:0.0449066204[86],((((s__J119_sp015491145:0.2197675027,s__J119_sp003694545:0.2384315931)g__J119:0.7829291348[100],((s__WFWH01_sp015491245:0.4686075537,s__CSSED11-315_sp003561715:0.3965684707)f__UBA12088:0.1430925812[100],(s__UBA12088_sp021731325:0.3160055880,(s__UBA12088_sp007116405:0.3188134526,(s__UBA12088_sp003252295:0.2126757140,(s__UBA12088_sp000998805:0.0440942421,s__UBA12088_sp000998045:0.0357617365)g__UBA12088:0.2115460191[100])g__UBA12088:0.1008355764[100])g__UBA12088:0.0549336746[100])g__UBA12088:0.2828564992[100])f__UBA12088:0.0601693358[100])o__UBA9973:0.0856864905[99],((s__JAIETH01_sp019745315:0.4454819120,s__JACQKD01_sp016204695:0.3990761110)f__UBA918:0.0835101516[100],(((s__1-14-0-10-47-16_sp002773395:0.2723488227,(s__JAHQWD01_sp019634005:0.2244239280,(s__HO2-49-34_sp001783515:0.0690179275,s__HO2-49-34_sp001781205:0.0565141613)g__HO2-49-34:0.5734748641[100])f__UBA918:0.0578731430[99])f__UBA918:0.0645897786[99],((s__JAJOLD01_sp021129515:0.2587262235,s__JAGQLY01_sp020428905:0.2912404023)f__UBA918:0.0463285893[94],(s__Damh-18_sp023264435:0.2140876071,(s__Damh-18_sp021734905:0.2088530516,(s__Damh-18_sp024653575:0.1527195325,s__Damh-18_sp016699245:0.1600941346)g__Damh-18:0.0480109242[100])g__Damh-18:0.0578517100[100])g__Damh-18:0.1517031993[100])f__UBA918:0.0409775762[100])f__UBA918:0.0436066213[99],((((s__OLB19_sp020428795:0.2523627137,s__OLB19_sp007117575:0.4785582961)g__OLB19:0.0714753832[99],(s__OLB19_sp021767645:0.3147489932,(s__OLB19_sp002477545:0.1872369199,(s__OLB19_sp913050645:0.1330838830,s__OLB19_sp015485575:0.1561409152)g__OLB19:0.0493041404[100])g__OLB19:0.0789775352[100])g__OLB19:0.0476507862[99])g__OLB19:0.0422154589[100],(((s__OLB19_sp003245875:0.2863854457,s__OLB19_sp002710785:0.2273381158)g__OLB19:0.0523802889[100],(s__OLB19_sp913046815:0.1573632387,s__OLB19_sp002377025:0.1164938087)g__OLB19:0.1554443907[100])g__OLB19:0.0676731954[100],(s__OLB19_sp020632155:0.2324898587,((s__OLB19_sp001783525:0.0639973185,s__OLB19_sp001779595:0.0625551591)g__OLB19:0.1356865004[100],(s__OLB19_sp002293845:0.1778301371,(s__OLB19_sp020631995:0.0520181323,s__OLB19_sp002422025:0.0422272123)g__OLB19:0.1180887750[100])g__OLB19:0.0493443446[100])g__OLB19:0.2099627842[100])g__OLB19:0.0555999935[100])g__OLB19:0.0336296316[100])g__OLB19:0.0366856610[100],(s__OLB19_sp007116965:0.4514710503,(s__OLB19_sp020428895:0.3503910304,((s__OLB19_sp934699595:0.3983252879,(s__OLB19_sp019752815:0.1787535646,s__OLB19_sp001783565:0.2272629319)g__OLB19:0.0931721281[100])g__OLB19:0.0538384337[100],(((s__OLB19_sp019750255:0.1602926594,(s__OLB19_sp943359405:0.1520387934,s__OLB19_sp022841645:0.1514795607)g__OLB19:0.0478436569[100])g__OLB19:0.1752582389[100],((s__OLB19_sp023898525:0.1940883407,(s__OLB19_sp018062385:0.0760460361,s__OLB19_sp001567365:0.0841325551)g__OLB19:0.0892516306[100])g__OLB19:0.0616997211[100],((s__OLB19_sp020720815:0.1776475701,s__OLB19_sp002299465:0.2559156004)g__OLB19:0.0657891483[100],(s__OLB19_sp021731405:0.0993299792,(s__OLB19_sp903839715:0.1191589932,s__OLB19_sp001781415:0.0972343257)g__OLB19:0.0321215044[100])g__OLB19:0.0860272579[100])g__OLB19:0.0468122521[100])g__OLB19:0.0748748859[100])g__OLB19:0.0385426525[100],(s__OLB19_sp017992505:0.2324345435,(s__OLB19_sp018608435:0.2332287761,(((s__OLB19_sp022730015:0.0489446379,s__OLB19_sp009995385:0.0863273689)g__OLB19:0.1221717859[100],(s__OLB19_sp023898565:0.1361071227,(s__OLB19_sp020632135:0.0896489146,s__OLB19_sp020632075:0.1048784433)g__OLB19:0.0395043744[100])g__OLB19:0.0416290032[100])g__OLB19:0.0321454695[100],((s__OLB19_sp020428815:0.1440127190,s__OLB19_sp002378195:0.1819576005)g__OLB19:0.0629212008[100],((s__OLB19_sp020632035:0.0755268869,s__OLB19_sp020632015:0.0865993969)g__OLB19:0.0942806515[100],((s__OLB19_sp023898585:0.1952308424,s__OLB19_sp021129655:0.1920494879)g__OLB19:0.0289637405[100],(s__OLB19_sp020632095:0.1463014575,s__OLB19_sp020428685:0.1070317463)g__OLB19:0.0630411035[100])g__OLB19:0.0360287581[100])g__OLB19:0.0272726299[90])g__OLB19:0.0297005594[90])g__OLB19:0.0432215604[100])g__OLB19:0.0638014765[100])g__OLB19:0.0915316378[100])g__OLB19:0.0424289484[99])g__OLB19:0.0363146123[100])g__OLB19:0.0204481819[74])g__OLB19:0.0331018519[100])g__OLB19:0.0782334819[100])f__UBA918:0.1082038250[100])f__UBA918:0.2187953457[100])o__UBA9973:0.0355417135[53],((s__SBAW01_sp005239955:0.5149902565,(s__CALREW01_sp943356415:0.4830183159,((s__JAKALC01_sp021813335:0.3467675805,(s__JAKALC01_sp021839985:0.0408029721,s__JAKALC01_sp021814825:0.0381222773)g__JAKALC01:0.3230215423[100])g__JAKALC01:0.1067736090[100],((s__GWA1-54-10_sp021825025:0.4491673514,s__GWA1-54-10_sp003135635:0.2832715396)g__GWA1-54-10:0.1038647691[100],(((s__GWA1-54-10_sp903900775:0.3193793018,s__GWA1-54-10_sp903840375:0.2762095805)g__GWA1-54-10:0.0404624225[93],((s__GWA1-54-10_sp903884345:0.2493774917,(s__GWA1-54-10_sp903851045:0.2651037251,(s__GWA1-54-10_sp903878285:0.0697085100,s__GWA1-54-10_sp903819895:0.0803241541)g__GWA1-54-10:0.1590448203[100])g__GWA1-54-10:0.0329498557[66])g__GWA1-54-10:0.0362455224[94],((s__GWA1-54-10_sp943349945:0.0789942697,s__GWA1-54-10_sp943349675:0.0808724117)g__GWA1-54-10:0.1484552934[100],(s__GWA1-54-10_sp019752125:0.0462778177,s__GWA1-54-10_sp001773575:0.0401284462)g__GWA1-54-10:0.2467687757[100])g__GWA1-54-10:0.0372169829[59])g__GWA1-54-10:0.0275009183[58])g__GWA1-54-10:0.0588053790[100],(((s__GWA1-54-10_sp001775485:0.3150193335,(s__GWA1-54-10_sp014379165:0.2395304886,s__GWA1-54-10_sp007375995:0.2518738971)g__GWA1-54-10:0.0461131255[99])g__GWA1-54-10:0.0312004149[87],(s__GWA1-54-10_sp016176685:0.2929332558,(s__GWA1-54-10_sp018060985:0.1768589548,s__GWA1-54-10_sp001775475:0.1686583416)g__GWA1-54-10:0.0788217837[100])g__GWA1-54-10:0.0528813839[100])g__GWA1-54-10:0.0442866823[93],((s__GWA1-54-10_sp903824155:0.2868587069,s__GWA1-54-10_sp020050775:0.2714445797)g__GWA1-54-10:0.0488578162[84],((s__GWA1-54-10_sp019661855:0.2577685955,s__GWA1-54-10_sp001004665:0.3261734606)g__GWA1-54-10:0.0554656923[99],((s__GWA1-54-10_sp020854065:0.2988538709,(s__GWA1-54-10_sp943356495:0.1185144674,s__GWA1-54-10_sp903915735:0.1440356688)g__GWA1-54-10:0.1210633884[100])g__GWA1-54-10:0.0339493734[89],(s__GWA1-54-10_sp943348815:0.2261844595,(s__GWA1-54-10_sp943355135:0.1650610268,(s__GWA1-54-10_sp009691465:0.1271226662,s__GWA1-54-10_sp001775445:0.1691909534)g__GWA1-54-10:0.0573753564[100])g__GWA1-54-10:0.0540694709[100])g__GWA1-54-10:0.0651688709[100])g__GWA1-54-10:0.0431610296[94])g__GWA1-54-10:0.0445846098[100])g__GWA1-54-10:0.0326426906[87])g__GWA1-54-10:0.0377493993[91])g__GWA1-54-10:0.0324818309[79])g__GWA1-54-10:0.0863287209[100])f__SBAW01:0.0947475457[100])f__SBAW01:0.1196133492[100])f__SBAW01:0.1126351188[100],((s__1-14-0-10-45-20_sp002773335:0.4410266380,((s__1-14-0-10-45-20_sp023653145:0.1973648179,s__1-14-0-10-45-20_sp018970425:0.2556010881)g__1-14-0-10-45-20:0.2786451816[100],(s__1-14-0-10-45-20_sp019752595:0.3035781901,(s__1-14-0-10-45-20_sp019246385:0.3152295196,(s__1-14-0-10-45-20_sp023269035:0.2690014431,(s__1-14-0-10-45-20_sp004296925:0.2288592281,(s__1-14-0-10-45-20_sp007378985:0.0186981998,s__1-14-0-10-45-20_sp004322365:0.0248417479)g__1-14-0-10-45-20:0.1590910286[100])g__1-14-0-10-45-20:0.0890404860[100])g__1-14-0-10-45-20:0.0486158876[100])g__1-14-0-10-45-20:0.0547421681[100])g__1-14-0-10-45-20:0.0761703325[100])g__1-14-0-10-45-20:0.0952070618[100])g__1-14-0-10-45-20:0.2124883603[100],((s__UBA2103_sp002400985:0.1300483689,(s__UBA2103_sp002376865:0.0138141626,s__UBA2103_sp002331145:0.0138370750)g__UBA2103:0.1127707397[100])g__UBA2103:0.4500339421[100],((s__C7867-001_sp011052355:0.4209750862,(s__C7867-001_sp002255585:0.2169632738,(s__C7867-001_sp003229135:0.2946776609,(s__C7867-001_sp021789225:0.1255490878,s__C7867-001_sp011322135:0.2438636618)g__C7867-001:0.0447968684[100])g__C7867-001:0.0433792029[100])g__C7867-001:0.0693753493[100])g__C7867-001:0.1047977888[100],((s__C7867-001_sp023267735:0.3518633617,(s__C7867-001_sp018062765:0.3495505718,((s__C7867-001_sp001189095:0.2819954201,((s__C7867-001_sp022842585:0.2088565754,s__C7867-001_sp022616215:0.2786004988)g__C7867-001:0.0597627619[74],(s__C7867-001_sp019744845:0.1227264805,s__C7867-001_sp018062165:0.1351955661)g__C7867-001:0.1401915624[100])g__C7867-001:0.0417822731[74])g__C7867-001:0.0441589720[59],((s__C7867-001_sp017991635:0.3284724695,((s__C7867-001_sp903994795:0.1984506107,s__C7867-001_sp013815345:0.1605884986)g__C7867-001:0.1356651469[100],(s__C7867-001_sp018823385:0.2270345711,(s__C7867-001_sp001189215:0.0527152078,s__C7867-001_sp001189195:0.0402337111)g__C7867-001:0.2191428714[100])g__C7867-001:0.0336789993[100])g__C7867-001:0.0319227470[87])g__C7867-001:0.0302453704[100],(s__C7867-001_sp001189075:0.1790200717,((s__C7867-001_sp943914435:0.1167485318,(s__C7867-001_sp022844065:0.0722703093,s__C7867-001_sp022842945:0.0817328963)g__C7867-001:0.0331338666[96])g__C7867-001:0.0934331695[100],(s__C7867-001_sp018826905:0.0436570722,(s__C7867-001_sp018826405:0.0513358978,s__C7867-001_sp002441425:0.0471203088)g__C7867-001:0.0183454978[100])g__C7867-001:0.1315214971[100])g__C7867-001:0.0416689981[100])g__C7867-001:0.1435523386[100])g__C7867-001:0.0379202759[59])g__C7867-001:0.0754252742[100])g__C7867-001:0.0362467501[95])g__C7867-001:0.0280016267[77],(s__C7867-001_sp018969385:0.2869893724,((s__C7867-001_sp021817705:0.2715161310,(s__C7867-001_sp016194455:0.2757491876,s__C7867-001_sp001781625:0.3034332641)g__C7867-001:0.0590118136[100])g__C7867-001:0.0373403349[81],(((s__C7867-001_sp018970465:0.3173479526,(s__C7867-001_sp021811365:0.1214285478,s__C7867-001_sp021784815:0.1031257349)g__C7867-001:0.2030847729[100])g__C7867-001:0.0426216216[87],(s__C7867-001_sp003230945:0.2673521343,(s__C7867-001_sp021812925:0.1259791585,s__C7867-001_sp021781935:0.1677285502)g__C7867-001:0.0829746323[100])g__C7867-001:0.0481222054[100])g__C7867-001:0.0224819347[75],(s__C7867-001_sp021813835:0.2216579555,((s__C7867-001_sp021784875:0.1998187465,s__C7867-001_sp016182485:0.2728676758)g__C7867-001:0.0328577429[71],((s__C7867-001_sp001781095:0.1970350975,(s__C7867-001_sp900299275:0.2151098230,s__C7867-001_sp002773355:0.2041910819)g__C7867-001:0.0481210851[99])g__C7867-001:0.0697757274[100],(((s__C7867-001_sp021802705:0.1860756873,s__C7867-001_sp021782685:0.1232436312)g__C7867-001:0.0453738704[100],(s__C7867-001_sp018971265:0.1362637820,(s__C7867-001_sp021836725:0.0354753535,s__C7867-001_sp021778295:0.0377491511)g__C7867-001:0.0840933991[100])g__C7867-001:0.0330299185[100])g__C7867-001:0.0452429190[100],((s__C7867-001_sp023267755:0.1916765440,(s__C7867-001_sp023264495:0.1923443537,((s__C7867-001_sp021849125:0.1971722864,(s__C7867-001_sp023269085:0.1894731684,(s__C7867-001_sp021812955:0.1922430408,s__C7867-001_sp021794425:0.1190410267)g__C7867-001:0.0256011712[77])g__C7867-001:0.0236719581[76])g__C7867-001:0.0239232360[90],(s__C7867-001_sp002429325:0.1432897572,(s__C7867-001_sp021824605:0.1461149978,(s__C7867-001_sp021813965:0.0415172187,s__C7867-001_sp021782715:0.0644869647)g__C7867-001:0.0487101414[100])g__C7867-001:0.0236780604[91])g__C7867-001:0.0354702301[89])g__C7867-001:0.0235566893[98])g__C7867-001:0.0199739147[94])g__C7867-001:0.0291617478[100],((s__C7867-001_sp023267775:0.1287080747,(s__C7867-001_sp943355045:0.0836726233,s__C7867-001_sp022841985:0.1168175580)g__C7867-001:0.0461840036[100])g__C7867-001:0.0641333078[100],(((s__C7867-001_sp021731495:0.1350311824,s__C7867-001_sp016217905:0.1546674198)g__C7867-001:0.0283913890[52],(s__C7867-001_sp018971045:0.2206915797,((s__C7867-001_sp018968865:0.0913520543,(s__C7867-001_sp021817685:0.0237036268,s__C7867-001_sp021802795:0.0276178487)g__C7867-001:0.0933512259[100])g__C7867-001:0.0317146449[99],(s__C7867-001_sp001781715:0.1520094083,(s__C7867-001_sp024654305:0.0940909308,s__C7867-001_sp024653825:0.1602800032)g__C7867-001:0.0405159234[100])g__C7867-001:0.0261294016[99])g__C7867-001:0.0179422616[98])g__C7867-001:0.0131274790[78])g__C7867-001:0.0150276311[57],((s__C7867-001_sp023264445:0.1274228741,(s__C7867-001_sp021781865:0.1883655743,s__C7867-001_sp002793115:0.1532160270)g__C7867-001:0.0348606782[99])g__C7867-001:0.0140599409[62],((s__C7867-001_sp903825105:0.2041837379,s__C7867-001_sp001781915:0.1372442279)g__C7867-001:0.0712726643[100],((s__C7867-001_sp021780575:0.1363762434,s__C7867-001_sp001004905:0.1657199954)g__C7867-001:0.0209848150[63],(s__C7867-001_sp001783465:0.1372336676,(s__C7867-001_sp943353835:0.1067338449,s__C7867-001_sp016182285:0.1381422196)g__C7867-001:0.0538449901[100])g__C7867-001:0.0304276263[85])g__C7867-001:0.0266097695[100])g__C7867-001:0.0143844534[49])g__C7867-001:0.0151436937[83])g__C7867-001:0.0219257517[57])g__C7867-001:0.0301966582[100])g__C7867-001:0.0204862745[100])g__C7867-001:0.0207513221[100])g__C7867-001:0.0229846674[99])g__C7867-001:0.0231009460[71])g__C7867-001:0.0337151483[100])g__C7867-001:0.0529370989[93])g__C7867-001:0.0726391893[100])g__C7867-001:0.0630320559[100])g__C7867-001:0.0418042162[84])g__C7867-001:0.2186523186[100])f__UBA2103:0.1333886962[100])f__UBA2103:0.0793447997[100])o__UBA9973:0.0565432917[61])o__UBA9973:0.0568629528[96])o__UBA9973:0.0656327401[100])o__UBA9973:0.0619501542[100])o__UBA9973:0.0375312871[83])o__UBA9973:0.0614633872[100])o__UBA9973:0.0340533686[96])o__UBA9973:0.0379918953[100])o__UBA9973:0.0459639554[100])o__UBA9973:0.0273758814[98])o__UBA9973:0.1371947039[100])c__Paceibacteria:0.0856167926[100])c__Paceibacteria:0.0639433371[100])c__Paceibacteria:0.1095362027[100])c__Paceibacteria:0.0645871922[100])c__Paceibacteria:0.1159309474[100])c__Paceibacteria:0.0583601351[100])c__Paceibacteria:0.0257172101[33])c__Paceibacteria:0.0245264173[47])c__Paceibacteria:0.0301286633[74])c__Paceibacteria:0.0308793664[76])c__Paceibacteria:0.0620048446[94])c__Paceibacteria:0.0580009697[99])c__Paceibacteria:0.0689250557[99])d__Bacteria:0.0391487961[95],(s__JACQLU01_sp016203935:1.0216869385,((s__CAIZMI01_sp903934015:0.5239272155,s__VMFP01_sp007376145:0.5550315850)f__CAIZMI01:0.3200127413[100],((s__JACZRJ01_sp022574795:0.4140679270,s__GCA-2686445_sp002686445:0.4675984604)f__UBA10190:0.0874253551[100],((s__SZUA-179_sp003229735:0.3950184119,s__UBA10190_sp001817065:0.3670900087)f__UBA10190:0.1311742827[100],(s__JACPWO01_sp016197005:0.4035014329,(s__HO2-45-11b_sp001817055:0.2406559521,(s__HO2-45-11b_sp021414205:0.1241295133,s__HO2-45-11b_sp001817115:0.1252011472)g__HO2-45-11b:0.1717123767[100])g__HO2-45-11b:0.2452447767[100])f__UBA10190:0.1372553481[100])f__UBA10190:0.0488911468[92])f__UBA10190:0.4046934890[100])o__UBA10190:0.2352842292[100])p__Patescibacteria:0.0908360630[83])d__Bacteria:0.0274817486[29],(s__2-02-FULL-46-11_sp001779955:0.7645123856,(((s__JAHFJD01_sp023246055:0.2247707313,(s__2-01-FULL-46-14_sp001779925:0.1651265284,s__2-01-FULL-46-14_sp001777515:0.1758306113)g__2-01-FULL-46-14:0.0665652436[100])f__2-01-FULL-46-14:0.3944376054[100],(s__1-14-0-10-41-10_sp002773695:0.4728419404,(s__2-01-FULL-50-11_sp001777585:0.4136997632,(s__JAMDAJ01_sp023485925:0.2897795881,s__JACQJK01_sp016205055:0.3932564386)f__2-01-FULL-50-11:0.0784050340[100])f__2-01-FULL-50-11:0.0823147417[100])f__2-01-FULL-50-11:0.2172679004[100])o__UBA920:0.1041510086[100],((s__JAIFWV01_sp019659055:0.3525204231,(s__JACPKU01_sp016186915:0.3277808993,((s__2-01-FULL-44-21_sp001777655:0.2235212226,((s__JAHFJG01_sp023246005:0.1580674201,s__2-01-FULL-45-18_sp001779915:0.1728134797)f__O2-02-FULL-48-8:0.0355326520[100],(s__WO2-49-40_sp001780035:0.2269755261,s__O2-12-FULL-42-9_sp001777665:0.2673913658)f__O2-02-FULL-48-8:0.0380724177[84])f__O2-02-FULL-48-8:0.0311974328[84])f__O2-02-FULL-48-8:0.0771507505[100],((s__JACQPC01_sp016207695:0.1629827105,s__JACQPC01_sp016199215:0.1791135543)g__JACQPC01:0.0992235143[100],(s__O2-02-FULL-48-8_sp001777575:0.2205230918,(s__JACQJI01_sp016198045:0.1729316709,s__JACQJI01_sp016182875:0.1583926049)g__JACQJI01:0.0670890600[100])f__O2-02-FULL-48-8:0.0870037776[100])f__O2-02-FULL-48-8:0.0533382461[100])f__O2-02-FULL-48-8:0.0354488635[72])f__O2-02-FULL-48-8:0.0652146128[99])f__O2-02-FULL-48-8:0.2941210019[100],((s__JAJZOG01_sp021811585:0.3020726789,(s__VMFF01_sp021842385:0.0694288032,s__VMFF01_sp007375915:0.0912175483)g__VMFF01:0.2337254520[100])f__VMFF01:0.2188540713[100],(((s__JAEUSE01_sp016788805:0.2411840401,(s__JAEUSE01_sp023245995:0.1882207172,s__JAEUSE01_sp023245955:0.2183080360)g__JAEUSE01:0.0529740565[100])g__JAEUSE01:0.2334253380[100],(s__JADZEH01_sp020850635:0.2840792266,(s__UBA920_sp016699995:0.1753581817,s__UBA920_sp002293685:0.1664331529)g__UBA920:0.2080215294[100])f__UBA920:0.0920236693[100])f__UBA920:0.0506967007[87],(s__JAEUSF01_sp016788665:0.3241554624,((s__JAMDEL01_sp023487095:0.1170578737,(s__JAMDEL01_sp023473845:0.0191146152,s__JAMDEL01_sp021825655:0.0129620640)g__JAMDEL01:0.0954622236[100])g__JAMDEL01:0.1797224858[100],((s__JAJYJE01_sp021789715:0.2405907550,(s__JAMDAY01_sp023484515:0.1795404748,s__AMAZON01_sp013387205:0.2034203811)f__UBA920:0.0376602775[100])f__UBA920:0.0433309470[100],(s__CAIVSE01_sp903908535:0.2728422341,((s__PALSA-1336_sp021791515:0.1909500715,(s__PALSA-1336_sp021847435:0.2137208383,s__PALSA-1336_sp016218585:0.1332212000)g__PALSA-1336:0.0428639711[100])g__PALSA-1336:0.0289938459[100],((s__PALSA-1336_sp023245915:0.1850999502,s__PALSA-1336_sp023245895:0.1470839516)g__PALSA-1336:0.0683768363[100],(s__PALSA-1336_sp903913365:0.1784844136,s__PALSA-1336_sp003151625:0.1803972799)g__PALSA-1336:0.0330461107[100])g__PALSA-1336:0.0299501011[100])g__PALSA-1336:0.0532546367[100])f__UBA920:0.0275153100[81])f__UBA920:0.0391063074[81])f__UBA920:0.0400763813[86])f__UBA920:0.1188086055[100])f__UBA920:0.1589385741[100])o__UBA920:0.1831558248[100])o__UBA920:0.0696068812[100])o__UBA920:0.0476628513[100])o__UBA920:0.2446721974[100])d__Bacteria:0.0833462686[99],((s__JAHJAL01_sp018814055:1.0512118672,s__SOKK01_sp004374725:0.8641499995)p__Patescibacteria:0.0949177578[16],(((s__JAKLDG01_sp022703645:0.4222647195,s__JACPGU01_sp016188915:0.4231459591)f__JACPGU01:0.5997129247[100],((s__B79-G16_sp003647645:0.3520356590,(s__JAKLDB01_sp022703745:0.4032796741,(s__Kazan-3B-28_sp001771185:0.1736663899,s__Kazan-3B-28_sp001029795:0.1822385195)g__Kazan-3B-28:0.1612776650[100])f__Kazan-3B-28:0.0870840887[100])f__Kazan-3B-28:0.2498229111[100],((s__JAHITC01_sp018817805:0.3812829478,s__UBA10110_sp003524745:0.3925852271)f__UBA10110:0.0647429692[100],(s__RBG-13-50-9_sp001772255:0.2994784110,(s__2-01-FULL-49-10_sp016936175:0.1092608088,s__2-01-FULL-49-10_sp001771275:0.1177877049)g__2-01-FULL-49-10:0.2414180755[100])f__UBA10110:0.0653525832[100])f__UBA10110:0.2441836435[100])o__Kazan-3B-28:0.3720061630[100])p__Patescibacteria:0.1043431634[29],(((s__JAGGWG01_sp021157605:1.0612738326,s__JAHJRZ01_sp018830605:0.8213631461)c__UBA1384:0.2241539413[100],(((s__CAJBMM01_sp903954185:0.8867736136,((s__JALHQF01_sp022842085:0.6509721272,s__JAGVEG01_sp020058355:0.6970262555)f__CAILIB01:0.1311651570[100],(s__CAILIB01_sp903834195:0.3518190439,(s__JAJFBK01_sp020696955:0.2894940298,s__REEB54_sp018968785:0.2812472904)f__CAILIB01:0.1276856000[100])f__CAILIB01:0.1190060493[100])f__CAILIB01:0.5385375830[100])c__UBA1384:0.1205075859[100],(s__JAKAMI01_sp021812945:0.6636715071,(s__CAINNR01_sp903851235:0.5882959318,((s__MWCM01_sp002070055:0.4612089724,s__XYA2-FULL-43-10_sp001776195:0.5000065040)f__XYA2-FULL-43-10:0.1161900992[100],(s__1-14-0-10-43-13_sp002773985:0.4350262740,(s__JAMCZZ01_sp023484645:0.3855109951,s__JAKJEK01_sp022705465:0.3858130785)f__1-14-0-10-43-13:0.0794280480[100])f__1-14-0-10-43-13:0.1200182304[100])o__XYA2-FULL-43-10:0.0909353984[100])o__XYA2-FULL-43-10:0.0872587606[100])o__XYA2-FULL-43-10:0.2129019383[100])c__UBA1384:0.0475873790[100],(((s__JAMDBS01_sp023487325:0.6931425813,(s__JAGQLE01_sp020429585:0.4666214658,(s__JACQIO01_sp016198415:0.4297459465,s__JACPKC01_sp016187225:0.4111426841)f__JACPKC01:0.0982662218[100])f__JACPKC01:0.4603140127[100])c__UBA1384:0.0831156110[92],((s__UBA1384_sp017992655:0.0939807494,s__UBA1384_sp002305395:0.1212985394)g__UBA1384:0.7426978256[100],(s__1-14-0-10-41-12_sp002778735:0.6680569828,s__MWBO01_sp002071685:0.7795537297)o__UBA1384:0.2713828369[100])o__UBA1384:0.1780089976[100])c__UBA1384:0.0561939699[91],((s__VFKW01_sp009885355:0.7565319185,(s__GCA-002773005_sp002771215:0.7060426202,((s__JAMCZU01_sp023485405:0.3239420280,s__JAENIV01_sp016844295:0.3624667630)f__JAENIV01:0.1290910529[100],(s__CAIRFN01_sp903877885:0.4041666801,s__GWE1-39-12_sp001029735:0.3694782652)f__UBA12157:0.1074768479[100])o__UBA12157:0.2335211303[100])c__UBA1384:0.0683911103[98])c__UBA1384:0.0686404863[92],(((s__VMGK01_sp007376535:0.4537251557,s__CG2-30-39-44_sp002789815:0.4688653853)f__CG2-30-39-44:0.4480937476[100],(s__CG2-30-43-20_sp002780235:0.7366623437,(s__GWA2-35-9_sp002793435:0.1207196866,s__GWA2-35-9_sp000991185:0.0595240955)g__GWA2-35-9:0.7677916811[100])o__GWA2-35-9:0.1271966217[97])o__GWA2-35-9:0.1651769447[100],(s__JAGVHQ01_sp020056565:0.9602115828,((s__BOKZ01_sp016861245:0.3538764153,(s__CAIMEH01_sp903839975:0.2919207110,s__JACRAP01_sp016213365:0.3507075082)f__2-12-FULL-50-11:0.0876890297[100])f__2-12-FULL-50-11:0.0539739097[100],((s__GCA-016432625_sp022843855:0.2463022746,s__GCA-016432625_sp016432625:0.2488319366)g__GCA-016432625:0.1856931553[100],(s__JANLIQ01_sp024654065:0.3349854446,s__2-12-FULL-50-11_sp001774395:0.3415111032)f__2-12-FULL-50-11:0.1068154459[100])f__2-12-FULL-50-11:0.0316824469[76])f__2-12-FULL-50-11:0.6162780556[100])c__UBA1384:0.1010124766[93])c__UBA1384:0.0546132394[87])c__UBA1384:0.0556880804[91])c__UBA1384:0.0790453373[100])c__UBA1384:0.0524858299[100])c__UBA1384:0.0835354052[100],((s__CG2-30-33-46_sp002792735:0.8256774728,((s__UBA9978_sp000995065:0.2589339228,(s__GWC2-39-10_sp001872945:0.0630796115,s__GWC2-39-10_sp000993275:0.0608597806)g__GWC2-39-10:0.2287556519[100])f__CPR2:0.4218670014[100],((s__JAMCYV01_sp023473595:0.4276148717,s__GCA-2785325_sp002785325:0.4274533733)o__UBA1875:0.1903898125[100],((s__UBA7522_sp002476865:0.2718835320,s__UBA1875_sp002338125:0.2927015162)f__UBA1875:0.4255416111[100],(s__CAIMLA01_sp903842085:0.5702740872,((s__JAJYID01_sp021790235:0.1127710325,s__JAJYID01_sp021787535:0.1050059362)g__JAJYID01:0.1149837483[100],(s__JAKANV01_sp021823605:0.1867491209,(s__JAJYQQ01_sp021794535:0.1304841723,(s__JAJYQQ01_sp021796415:0.0183816566,s__JAJYQQ01_sp021791015:0.0381573546)g__JAJYQQ01:0.1123322002[100])g__JAJYQQ01:0.1097390704[100])f__JAJYID01:0.0416108156[100])f__JAJYID01:0.3409460545[100])o__UBA1875:0.0623216828[100])o__UBA1875:0.0408976991[94])o__UBA1875:0.0826571573[100])c__CPR2:0.0989856529[100])p__Patescibacteria:0.0755110152[96],(s__SICC01_sp009694835:1.0239535459,(((s__JAGOAT01_sp020639315:0.0913615464,s__JAGOAT01_sp017983775:0.1280597054)g__JAGOAT01:1.1150209930[100],((s__JADZGC01_sp020854115:0.2918260721,s__GCA-016700035_sp016700035:0.3093957617)f__GCA-016700035:0.3339567226[100],(s__JADZBC01_sp020852295:0.4340795099,((s__JACPPH01_sp016191105:0.3853849675,(s__JAHFOQ01_sp023261595:0.2799818908,(s__CAILAD01_sp903832035:0.2367403725,s__CAILAD01_sp013816445:0.2050742916)g__CAILAD01:0.1202354783[100])f__CAILAD01:0.1178081548[100])o__CAILAD01:0.0886672243[100],((s__CALRAY01_sp943353705:0.1239772396,s__BJGX01_sp014191035:0.1119852948)f__BJGX01:0.0683794498[100],((s__SICB01_sp943354575:0.0255388985,s__SICB01_sp009691555:0.0306682001)g__SICB01:0.0771952855[100],(s__SICB01_sp943354915:0.0264810557,s__SICB01_sp009691435:0.0158282045)g__SICB01:0.1185557625[100])g__SICB01:0.0940265851[100])f__BJGX01:0.2692820036[100])o__CAILAD01:0.1181686808[100])o__CAILAD01:0.0594650605[100])o__CAILAD01:0.1270418776[100])c__Saccharimonadia:0.0973383756[99],((s__SCTI01_sp004297735:0.4197231816,(s__JAHWKN01_sp019347875:0.3473823691,((s__GCA-016699105_sp016699105:0.3283040756,s__UBA5169_sp002429485:0.2175047082)f__UBA4664:0.0665719037[100],(s__JACAFG01_sp019352195:0.2816015390,s__UBA4664_sp002415345:0.2379029056)f__UBA4664:0.0579032275[100])f__UBA4664:0.1661116288[100])o__UBA4664:0.0673708777[100])o__UBA4664:0.1732739975[100],((s__SLRF01_sp007131065:0.3693581133,s__QS-5-54-17_sp003022365:0.4655677023)f__QS-5-54-17:0.3124665173[100],((s__JAGPDM01_sp018057585:0.5332220823,s__DTSZ01_sp012965045:0.5006007824)o__Saccharimonadales:0.1469408569[100],(s__QWHN01_sp021404905:0.5477825742,(((s__JACKGQ01_sp020631905:0.4026417385,s__VXPC01_sp009839685:0.7479648225)f__VXPC01:0.2440345278[100],((s__JAGOOV01_sp017992295:0.4160113252,((s__CAIOMD01_sp903880655:0.0336641992,s__CAIOMD01_sp903859365:0.0262559557)g__CAIOMD01:0.3098720339[100],(s__JACKGO01_sp020631975:0.3070764814,s__JAGORN01_sp018062805:0.3102531679)f__CAIOMD01:0.0549148277[99])f__CAIOMD01:0.0400300429[100])f__CAIOMD01:0.1437590000[100],((s__JAGQMS01_sp020428535:0.5483268753,(s__GCA-016700315_sp016700315:0.4031924332,((s__RFTN01_sp943354655:0.2067972137,s__RFTN01_sp009923445:0.1806628806)g__RFTN01:0.1607888826[100],(s__SZUA-47_sp003231925:0.4025231802,(s__JAGONL01_sp020428465:0.2173665768,(s__JAGONL01_sp020428015:0.1750493443,s__JAGONL01_sp017993025:0.2241201953)g__JAGONL01:0.0404960892[98])g__JAGONL01:0.1076691471[100])f__SZUA-47:0.1291212795[100])f__SZUA-47:0.0516796306[65])f__SZUA-47:0.0528713720[100])o__Saccharimonadales:0.0607161572[75],(((s__JAGQMT01_sp020428565:0.3480962876,s__JACDBH01_sp013694995:0.2626579471)f__JACDBH01:0.1602043011[100],(s__2-12-FULL-41-12_sp001790445:0.5019561912,((s__JALQXV01_sp023263015:0.2211385552,s__JALHOM01_sp022842995:0.2913223685)f__2-12-FULL-41-12:0.0831110139[100],(s__JACRNE01_sp019347895:0.2803633454,s__JACRNE01_sp016219345:0.2237768896)g__JACRNE01:0.1152818933[100])f__2-12-FULL-41-12:0.0558640525[100])f__2-12-FULL-41-12:0.0849167307[100])o__Saccharimonadales:0.0329315220[54],((s__JALHRM01_sp022841445:0.3637118570,((s__21-14-0-10-47-8-A_sp016234585:0.0835497690,s__21-14-0-10-47-8-A_sp002793885:0.0816001526)g__21-14-0-10-47-8-A:0.1734990639[100],((s__JACDFN01_sp013815775:0.2720220508,s__2-01-FULL-49-22_sp001788565:0.3467114049)f__UBA10212:0.0473388191[71],(s__JAIFWC01_sp019662065:0.2670352127,((s__UBA6824_sp002452155:0.1785807560,(s__UBA6824_sp016187175:0.1828332818,s__UBA6824_sp016176605:0.1740551196)g__UBA6824:0.0489356220[100])g__UBA6824:0.0636358290[100],(s__JACPKF01_sp016187125:0.2123596985,(s__UBA10212_sp001790575:0.1455407401,s__UBA10212_sp001790525:0.1490917090)g__UBA10212:0.2025094571[100])f__UBA10212:0.0372751787[83])f__UBA10212:0.0965722572[100])f__UBA10212:0.0353318808[84])f__UBA10212:0.0337197009[71])f__UBA10212:0.1089482934[100])f__UBA10212:0.1147080759[100],((s__2-02-FULL-47-12_sp001790455:0.3911245948,(s__JAGQNJ01_sp020428115:0.3337470831,(s__HK-STAS-PATE-36_sp023898625:0.2639794228,s__JAGQMZ01_sp020428405:0.2904989252)f__JAGQNJ01:0.1204592935[100])f__JAGQNJ01:0.0957657418[100])o__Saccharimonadales:0.0418843768[34],(((s__CALRGT01_sp943358095:0.2570535574,GB_GCA_018500155.1:0.2849208768)g__CALRGT01:0.0922613591[100],(s__AWTP1-31_sp003962975:0.2094468095,(s__JAGQMX01_sp020428425:0.3071368326,(s__CAJAXB01_sp903946795:0.0539019166,(s__CAJAXB01_sp943354005:0.0118790789,s__CAJAXB01_sp943353855:0.0301692281)g__CAJAXB01:0.0784048813[100])g__CAJAXB01:0.1453896138[100])f__AWTP1-31:0.0423571717[70])f__AWTP1-31:0.1497690354[100])o__Saccharimonadales:0.0434602040[62],(((s__CALRAM01_sp943353165:0.2674885890,s__OMJO01_sp900299395:0.2192238679)f__OMJO01:0.1066122651[100],((s__JACOTW01_sp016178135:0.2850677226,s__JACDFO01_sp013815785:0.2565226383)o__Saccharimonadales:0.0516070317[93],((s__JALRHH01_sp023253175:0.2580908154,s__JAGQNK01_sp020428105:0.2342952117)o__Saccharimonadales:0.0450725083[96],(s__JAGQNP01_sp020428005:0.3271978275,(s__SLHW01_sp024635455:0.2415989759,(s__SLHW01_sp007135955:0.1202780403,s__SLHW01_sp007132685:0.1298682455)g__SLHW01:0.1909795998[100])g__SLHW01:0.1941828640[100])o__Saccharimonadales:0.0529910093[99])o__Saccharimonadales:0.0200354044[91])o__Saccharimonadales:0.0308037660[99])o__Saccharimonadales:0.0468414142[100],(((s__JAJXXC01_sp021781215:0.5657570219,(s__JAJZNU01_sp021811625:0.3315591197,s__BOG-1338_sp003164595:0.3018521838)f__UBA4665:0.0741208969[100])f__UBA4665:0.0360214174[69],(s__CAJCIR01_sp903970425:0.2553702932,((s__CAIYEO01_sp903925195:0.1357121658,s__CAIYEO01_sp903891235:0.1676073271)g__CAIYEO01:0.0524691896[100],(s__CAIYEO01_sp903840315:0.1643199995,(s__CAIYEO01_sp903900685:0.0947691685,s__CAIYEO01_sp903839515:0.0606789596)g__CAIYEO01:0.1018794660[100])g__CAIYEO01:0.0421358694[100])g__CAIYEO01:0.1973305840[100])f__UBA4665:0.1140923421[100])f__UBA4665:0.0345413251[79],((s__PMNU01_sp023434325:0.2084128448,s__PMNU01_sp002952755:0.2202968996)g__PMNU01:0.1177160321[100],((s__JAJZCD01_sp021851735:0.2599778913,((s__JAGQNR01_sp020427985:0.2138034722,s__JAGORO01_sp018062785:0.2142113498)f__UBA4665:0.0375282055[100],(s__JAGXIT01_sp024635495:0.2059569063,(s__GCA-2746885_sp016789655:0.1419007283,(s__GCA-2746885_sp018061705:0.2061148807,(s__GCA-2746885_sp002746885:0.1779855337,(s__GCA-2746885_sp016699955:0.1221452791,(s__GCA-2746885_sp016700375:0.0707418816,s__GCA-2746885_sp016699935:0.0846222036)g__GCA-2746885:0.0259244143[99])g__GCA-2746885:0.0279915260[100])g__GCA-2746885:0.0234993149[100])g__GCA-2746885:0.0290287547[100])g__GCA-2746885:0.0588362750[100])f__UBA4665:0.0512931099[100])f__UBA4665:0.0861762352[100])f__UBA4665:0.1058219064[100],((s__JALQUD01_sp023268595:0.3000760568,(s__UBA4665_sp003516025:0.1862849448,(s__UBA4665_sp002413835:0.1387674816,s__UBA4665_sp002413755:0.1303397961)g__UBA4665:0.0612111525[100])g__UBA4665:0.0876269528[100])f__UBA4665:0.0396065990[100],(((s__JACMPA01_sp014377695:0.2018153394,s__JACMPA01_sp013289705:0.1487704969)g__JACMPA01:0.0905480589[100],(s__JAGQNT01_sp020427965:0.2237764150,s__UBA6224_sp002441585:0.2066657716)f__UBA4665:0.0713415296[100])f__UBA4665:0.0415559200[100],(((s__UBA4729_sp002413865:0.1765890662,(s__UBA4729_sp014378615:0.1706969218,s__UBA4729_sp014377525:0.2193230823)g__UBA4729:0.0467450260[100])g__UBA4729:0.0668119697[100],((s__JAJXTN01_sp021783725:0.2005030514,s__RGVC01_sp010027485:0.3323759040)f__UBA4665:0.0400772691[100],((s__UBA5150_sp002792275:0.1324790584,s__UBA5150_sp002413795:0.1482701065)g__UBA5150:0.0785473842[100],((s__JAJZHX01_sp021804315:0.4243578557,s__PLYP01_sp003153395:0.2022674259)f__UBA4665:0.0809643717[100],(s__JAJZAF01_sp021799595:0.2856467159,s__PKXF01_sp003133385:0.1469490798)f__UBA4665:0.0815069179[100])f__UBA4665:0.0348838729[18])f__UBA4665:0.0431688170[100])f__UBA4665:0.0411668768[100])f__UBA4665:0.0302005569[100],(s__JAGQNO01_sp020428025:0.3098081579,(((s__CAILQE01_sp903836325:0.4416073072,(s__JAJZKE01_sp021809645:0.3320113794,(s__JAJZMH01_sp021806285:0.2796288272,(s__JAJZMH01_sp021810025:0.3295442645,(s__JAJZMH01_sp021850365:0.1366578863,s__JAJZMH01_sp021846445:0.1612252278)g__JAJZMH01:0.3031546807[100])g__JAJZMH01:0.0625790304[100])g__JAJZMH01:0.1351680212[100])f__UBA4665:0.0434304100[99])f__UBA4665:0.0680103590[100],((s__JAJZWG01_sp021846795:0.0567476454,s__JAJZWG01_sp021841155:0.0797649090)g__JAJZWG01:0.4353246830[100],((s__JAJZWG01_sp021846095:0.1620150269,s__JAJZWG01_sp021803105:0.1413529995)g__JAJZWG01:0.1472144728[100],(s__JAJZWG01_sp021778165:0.2121762638,(s__JAJZWG01_sp021833065:0.1197627728,s__JAJZWG01_sp021781915:0.0881038561)g__JAJZWG01:0.0864643437[100])g__JAJZWG01:0.2033556198[100])g__JAJZWG01:0.0607002180[100])g__JAJZWG01:0.1835787453[100])f__UBA4665:0.0784225429[100],((s__JAJZWH01_sp021846765:0.2764984739,(s__JAJZWH01_sp021829145:0.2083995241,(s__JAJZWH01_sp021850865:0.2984206820,(s__JAJZWH01_sp021790005:0.1078757938,s__JAJZWH01_sp021788675:0.0585182734)g__JAJZWH01:0.1457608903[100])g__JAJZWH01:0.0314192682[99])g__JAJZWH01:0.0328380917[100])g__JAJZWH01:0.0346630754[100],((s__JAJZWH01_sp021848145:0.2121031576,s__JAJZWH01_sp021804085:0.3181462406)g__JAJZWH01:0.0406275008[96],((s__JAJZWH01_sp021800155:0.2753330736,(s__JAJZWH01_sp021811685:0.1750683517,s__JAJZWH01_sp021799575:0.1972074554)g__JAJZWH01:0.0947850187[100])g__JAJZWH01:0.0415374884[96],(s__JAJZWH01_sp021789195:0.1760348920,(s__JAJZWH01_sp021790875:0.1587607801,s__JAJZWH01_sp021777375:0.1697785889)g__JAJZWH01:0.0439451869[100])g__JAJZWH01:0.0970640263[100])g__JAJZWH01:0.0245729767[96])g__JAJZWH01:0.0442666803[100])g__JAJZWH01:0.1647121944[100])f__UBA4665:0.0691673458[100])f__UBA4665:0.0371218555[91])f__UBA4665:0.0304338858[91])f__UBA4665:0.0253186264[97])f__UBA4665:0.0344628729[97])f__UBA4665:0.0320274497[99])f__UBA4665:0.0395395687[100])f__UBA4665:0.0378729061[79])o__Saccharimonadales:0.0192543403[79])o__Saccharimonadales:0.0223557204[58])o__Saccharimonadales:0.0312908988[72])o__Saccharimonadales:0.0270507368[49])o__Saccharimonadales:0.0372168790[76])o__Saccharimonadales:0.0497365697[75])o__Saccharimonadales:0.0411456616[90])o__Saccharimonadales:0.0913480647[100],(s__HK-STAS-PATE-42_sp023898665:0.8937860883,(((s__JACKGS01_sp020631865:0.2554525115,s__UBA7683_sp002482925:0.1680189720)f__UBA7683:0.0404133725[100],(s__JAGQNU01_sp020427905:0.2437274982,(s__JACKGR01_sp020631895:0.1683004035,s__JAGOUG01_sp018061375:0.1389666960)f__UBA7683:0.0502772713[100])f__UBA7683:0.0470359341[100])f__UBA7683:0.2476296293[100],(((s__Chaera_renei:0.4792311148,s__GCA-2861585_sp002861585:0.2282966535)f__AMD01:0.0671938783[97],(s__EFPC-124_sp016880595:0.4202121773,(s__CAIJKY01_sp903821365:0.1566498120,s__CAIJKY01_sp016789455:0.1394020187)g__CAIJKY01:0.2360689740[100])o__Saccharimonadales:0.0456231823[73])o__Saccharimonadales:0.0393750317[76],((s__UBA5946_sp002434045:0.2368600642,(s__JAEYUN01_sp023432475:0.1974559563,s__RZYF01_sp010014665:0.2422862238)f__UBA5946:0.1330197615[100])f__UBA5946:0.1128114558[100],((s__WRHN01_sp009783235:0.4973066710,((s__WRGU01_sp009787015:0.2987781007,(s__GCA-016699895_sp016699895:0.2543995427,(s__WRLL01_sp009777625:0.2527955392,(s__WQXA01_sp009785095:0.1523297850,(s__WQXA01_sp009786195:0.1445875035,s__WQXA01_sp009776375:0.1467639643)g__WQXA01:0.0486102448[100])g__WQXA01:0.0840188795[100])f__Nanoperiomorbaceae:0.0601819700[100])f__Nanoperiomorbaceae:0.0337795862[100])f__Nanoperiomorbaceae:0.0520080051[98],((s__Nanoperiomorbus_sp004136275:0.2090847623,(s__Nanoperiomorbus_sp934725355:0.0696046371,s__Nanoperiomorbus_sp002313515:0.0549654467)g__Nanoperiomorbus:0.0997340759[100])g__Nanoperiomorbus:0.0936867934[100],(s__Nanoperiomorbus_sp944391325:0.1410757860,(s__Nanoperiomorbus_sp905373275:0.0079094507,(GB_GCA_004138455.1:0.0167140173,(s__Nanoperiomorbus_sp905373385:0.0091318716,(s__Nanoperiomorbus_sp905372225:0.0106322422,(s__Nanoperiomorbus_sp905365345:0.0139903917,s__Nanoperiomorbus_sp013333515:0.0165719844)g__Nanoperiomorbus:0.0026270791[98])g__Nanoperiomorbus:0.0037710322[98])g__Nanoperiomorbus:0.0026911282[98])g__Nanoperiomorbus:0.0042547096[99])g__Nanoperiomorbus:0.2291318628[100])g__Nanoperiomorbus:0.0903010431[100])g__Nanoperiomorbus:0.1964340223[100])f__Nanoperiomorbaceae:0.1095445404[100])f__Nanoperiomorbaceae:0.1501560780[100],(s__JACPYF01_sp016196195:0.4006416363,(((s__JAGOZV01_sp018064165:0.3639215077,s__SDRK01_sp007845205:0.4569331030)o__Saccharimonadales:0.0860244169[92],((s__JALRDG01_sp023257055:0.2173224613,(((s__2011-GWC2-44-17_sp004145215:0.1405823482,(s__2011-GWC2-44-17_sp001029695:0.1373851486,(s__2011-GWC2-44-17_sp016199685:0.1236564529,s__2011-GWC2-44-17_sp001790515:0.1136308411)g__2011-GWC2-44-17:0.0420211538[100])g__2011-GWC2-44-17:0.0259653164[96])g__2011-GWC2-44-17:0.0608374488[100],((s__UBA2112_sp020428265:0.1948893940,(s__UBA2112_sp023262335:0.1249979495,s__UBA2112_sp023260255:0.0958881951)g__UBA2112:0.0284587399[100])g__UBA2112:0.0191504550[100],(s__UBA2112_sp002331045:0.1709722918,(s__UBA2112_sp023898645:0.0855527028,s__UBA2112_sp020428185:0.1545401038)g__UBA2112:0.0634591515[100])g__UBA2112:0.0404026809[100])g__UBA2112:0.0867992666[100])f__UBA2112:0.0383593368[98],((s__JAEWBQ01_sp023391075:0.1753243928,(s__JALRBM01_sp023257755:0.1720419003,(s__RYN-404_sp016432585:0.1371797486,(s__UBA6022_sp023257145:0.1032339078,s__UBA6022_sp002404195:0.1310070477)g__UBA6022:0.0340597507[100])o__Saccharimonadales:0.0243991735[100])o__Saccharimonadales:0.0249605263[62])o__Saccharimonadales:0.0173440151[91],((((s__Microsaccharimonas_sp023432445:0.1321948992,s__Microsaccharimonas_sp009992235:0.1837947857)g__Microsaccharimonas:0.0783716008[100],(s__Microsaccharimonas_sp003545655:0.1188568502,(s__Microsaccharimonas_sp001897305:0.1008055185,s__Microsaccharimonas_sp001897295:0.0797164402)g__Microsaccharimonas:0.0354303926[100])g__Microsaccharimonas:0.0559175393[100])g__Microsaccharimonas:0.0430928147[100],((s__Microsaccharimonas_sossegonensis:0.0970281665,s__Microsaccharimonas_sp002429245:0.0862583675)g__Microsaccharimonas:0.1163222302[100],((s__Microsaccharimonas_sp913775275:0.1378253026,s__Microsaccharimonas_sp002726935:0.1340513360)g__Microsaccharimonas:0.0585094741[100],(s__Microsaccharimonas_sp002422915:0.1253883821,s__Microsaccharimonas_sp002381485:0.1226173931)g__Microsaccharimonas:0.0368496646[100])g__Microsaccharimonas:0.0255306443[93])g__Microsaccharimonas:0.0234086096[96])g__Microsaccharimonas:0.0931900042[100],((s__UBA1547_sp015655045:0.1569002414,(((s__UBA1547_sp021847685:0.0610094800,s__UBA1547_sp021780305:0.0410845705)g__UBA1547:0.0658346863[100],(s__UBA1547_sp021779755:0.0544770338,s__UBA1547_sp021778755:0.0533321288)g__UBA1547:0.0592491190[100])g__UBA1547:0.0617738775[100],((s__UBA1547_sp004322265:0.1431739692,s__UBA1547_sp002427805:0.1145944861)g__UBA1547:0.0530437098[100],(s__UBA1547_sp014379635:0.0487354965,(s__UBA1547_sp002429375:0.0423755933,s__UBA1547_sp002413425:0.0277043759)g__UBA1547:0.0240955108[100])g__UBA1547:0.0922004035[100])g__UBA1547:0.0165810258[87])g__UBA1547:0.0276087332[98])g__UBA1547:0.0274972715[100],(s__UBA1547_sp002839415:0.1743445257,((s__UBA1547_sp903952435:0.1978501749,(s__UBA1547_sp022736555:0.1545547885,(s__UBA1547_sp903866605:0.0957402110,s__UBA1547_sp903832635:0.1358181384)g__UBA1547:0.0779897395[100])g__UBA1547:0.0269029003[100])g__UBA1547:0.0362498130[78],((s__UBA1547_sp903900345:0.0946451209,s__UBA1547_sp903844835:0.1770584336)g__UBA1547:0.0571612712[78],((s__UBA1547_sp903861015:0.1364762696,s__UBA1547_sp013334475:0.2361367364)g__UBA1547:0.0337946686[100],(s__UBA1547_sp001873625:0.0883765220,(s__UBA1547_sp903899655:0.0197897028,s__UBA1547_sp903889015:0.0397710727)g__UBA1547:0.0922236172[100])g__UBA1547:0.0291273810[100])g__UBA1547:0.0290096878[100])g__UBA1547:0.0280917605[78])g__UBA1547:0.0237698351[98])g__UBA1547:0.0658971626[100])g__UBA1547:0.0401389473[100])f__UBA1547:0.0565517463[100])o__Saccharimonadales:0.0255770164[99])o__Saccharimonadales:0.0250398428[97])o__Saccharimonadales:0.0362003194[98],((((s__JACKGP01_sp020631935:0.2513606797,s__JAGQNA01_sp020428315:0.3126693975)f__UBA1020:0.0522636487[100],(s__UBA1020_sp000503915:0.1659812202,((s__UBA1020_sp018060465:0.1782112827,(s__UBA1020_sp002455275:0.0160207621,s__UBA1020_sp002316545:0.0103623706)g__UBA1020:0.1315364078[100])g__UBA1020:0.0655724383[100],(s__UBA1020_sp002335175:0.1217157879,((s__UBA1020_sp023257815:0.1105512241,(s__UBA1020_sp023259925:0.0081193530,s__UBA1020_sp012270305:0.0128477383)g__UBA1020:0.1284108290[100])g__UBA1020:0.0418036383[100],(s__UBA1020_sp002434005:0.1239203779,(s__UBA1020_sp002348615:0.0370257333,s__UBA1020_sp002348605:0.0365737626)g__UBA1020:0.0565956403[100])g__UBA1020:0.0235583958[24])g__UBA1020:0.0378342820[100])g__UBA1020:0.0422611646[100])g__UBA1020:0.0256459279[84])g__UBA1020:0.0444803883[100])f__UBA1020:0.0587093294[100],(s__SZUA-359_sp003246575:0.2527152096,((s__Saccharimonas_sp002337095:0.2031418614,s__Saccharimonas_sp002336735:0.2309903716)g__Saccharimonas:0.0550093880[100],(s__Saccharimonas_sp021781475:0.2840657238,(((s__Saccharimonas_sp002441145:0.1526925786,(s__Saccharimonas_sp002421785:0.1093803972,s__Saccharimonas_sp002336935:0.1183800274)g__Saccharimonas:0.0455305614[100])g__Saccharimonas:0.0286781100[100],(s__Saccharimonas_sp020160975:0.1893093295,(s__Saccharimonas_aalborgensis:0.1922691734,(s__Saccharimonas_sp016700015:0.0927910420,s__Saccharimonas_sp002299795:0.0997803642)g__Saccharimonas:0.0536930171[100])g__Saccharimonas:0.0260460856[100])g__Saccharimonas:0.0260501847[99])g__Saccharimonas:0.0343825323[100],(s__Saccharimonas_sp010202265:0.1648328860,((s__Saccharimonas_sp945873065:0.1532857046,(s__Saccharimonas_sp927910745:0.0087634569,(s__Saccharimonas_sp013333645:0.0072415305,(s__Saccharimonas_sp905373835:0.0106613554,s__Saccharimonas_sp015257665:0.0112395526)g__Saccharimonas:0.0044999565[100])g__Saccharimonas:0.0015280860[42])g__Saccharimonas:0.1378163733[100])g__Saccharimonas:0.0896126481[100],((s__Saccharimonas_sp905371715:0.0118049463,(s__Saccharimonas_sp013333675:0.0158656612,(s__Saccharimonas_sp905373345:0.0107242848,s__Saccharimonas_sp018127705:0.0232440679)g__Saccharimonas:0.0079521221[69])g__Saccharimonas:0.0052700995[69])g__Saccharimonas:0.1309629247[100],(s__Saccharimonas_sp905365145:0.0096372422,(s__Saccharimonas_sp013333625:0.0234608134,(s__Saccharimonas_sp013333845:0.0091856426,((s__Saccharimonas_sp905372095:0.0142366095,s__Saccharimonas_sp015257605:0.0089282522)g__Saccharimonas:0.0015841125[85],(s__Saccharimonas_sp905371595:0.0096408207,(s__Saccharimonas_sp905372275:0.0113125653,s__Saccharimonas_sp013333795:0.0182646900)g__Saccharimonas:0.0020643007[95])g__Saccharimonas:0.0031469094[82])g__Saccharimonas:0.0014149203[60])g__Saccharimonas:0.0027137490[60])g__Saccharimonas:0.0034696581[72])g__Saccharimonas:0.1466541785[100])g__Saccharimonas:0.0668643923[100])g__Saccharimonas:0.0650442099[100])g__Saccharimonas:0.0363768837[95])g__Saccharimonas:0.0251727869[95])g__Saccharimonas:0.0226266365[83])g__Saccharimonas:0.0537886126[100])o__Saccharimonadales:0.0523872474[100])o__Saccharimonadales:0.0264403837[100],(((s__Mycosynbacter_sp015999875:0.0932537236,s__Mycosynbacter_sp001003725:0.1084422356)g__Mycosynbacter:0.1364089212[100],(s__SDRW01_sp007845485:0.2554007355,(s__SDRW01_sp916438855:0.0175278195,s__SDRW01_sp013333595:0.0084950030)g__SDRW01:0.2112977472[100])g__SDRW01:0.0711076150[100])f__UBA10027:0.0689611506[99],((s__VGLK01_sp016866755:0.2049196311,(s__VGLK01_sp905372785:0.0042926945,s__VGLK01_sp013333495:0.0039582507)g__VGLK01:0.2717859740[100])g__VGLK01:0.0754052288[100],(s__Nanosynbacter_sp002421965:0.2158125251,((s__Nanosynbacter_sp905372835:0.0092862209,(s__Nanosynbacter_featherlites:0.0115480164,s__Nanosynbacter_sp905373315:0.0130732405)g__Nanosynbacter:0.0027934250[98])g__Nanosynbacter:0.0674813637[100],((s__Nanosynbacter_sp013333695:0.0154086066,((s__Nanosynbacter_sp013099195:0.0153950622,(s__Nanosynbacter_sp013100825:0.0126139320,(s__Nanosynbacter_sp010202465:0.0120246224,s__Nanosynbacter_sp010202115:0.0137405063)g__Nanosynbacter:0.0073047832[100])g__Nanosynbacter:0.0056595785[99])g__Nanosynbacter:0.0042381334[97],((s__Nanosynbacter_sp013100805:0.0171020754,s__Nanosynbacter_sp010202645:0.0235817084)g__Nanosynbacter:0.0055308436[89],(s__Nanosynbacter_sp013099015:0.0129074373,(s__Nanosynbacter_sp010202845:0.0193875354,s__Nanosynbacter_sp005697215:0.0152704545)g__Nanosynbacter:0.0030601412[42])g__Nanosynbacter:0.0009283928[37])g__Nanosynbacter:0.0029568559[92])g__Nanosynbacter:0.0020907156[92])g__Nanosynbacter:0.0533067304[100],((s__Nanosynbacter_sp905373795:0.0124236963,s__Nanosynbacter_sp905372305:0.0152813143)g__Nanosynbacter:0.0374688537[100],(s__Nanosynbacter_lyticus:0.0290811648,(s__Nanosynbacter_sp900555425:0.0042893888,(s__Nanosynbacter_sp022828255:0.0050367793,(((s__Nanosynbacter_sp022828325:0.0097008523,s__Nanosynbacter_sp900555265:0.0041979332)g__Nanosynbacter:0.0003964266[50],(s__Nanosynbacter_sp022828375:0.0041660852,(s__Nanosynbacter_sp022819365:0.0065253187,s__Nanosynbacter_sp024330325:0.0072993069)g__Nanosynbacter:0.0023247436[98])g__Nanosynbacter:0.0017441187[83])g__Nanosynbacter:0.0013480680[40],((s__Nanosynbacter_sp022819345:0.0069415524,(s__Nanosynbacter_sp900556885:0.0080520641,(s__Nanosynbacter_sp900555885:0.0054827648,s__Nanosynbacter_sp015257705:0.0073229693)g__Nanosynbacter:0.0010980727[95])g__Nanosynbacter:0.0008211125[49])g__Nanosynbacter:0.0010866284[78],((s__Nanosynbacter_sp022828365:0.0082227243,s__Nanosynbacter_sp900556355:0.0101315716)g__Nanosynbacter:0.0010534506[98],((s__Nanosynbacter_sp915070155:0.0040312723,s__Nanosynbacter_sp900555675:0.0087614860)g__Nanosynbacter:0.0011689081[89],(s__Nanosynbacter_sp007845355:0.0075314909,(s__Nanosynbacter_sp905370345:0.0066801031,(s__Nanosynbacter_sp021222645:0.0101386050,s__Nanosynbacter_sp015257635:0.0029889899)g__Nanosynbacter:0.0039422729[100])g__Nanosynbacter:0.0012342376[98])g__Nanosynbacter:0.0004537858[92])g__Nanosynbacter:0.0011099288[91])g__Nanosynbacter:0.0011379795[95])g__Nanosynbacter:0.0012947573[78])g__Nanosynbacter:0.0015004837[40])g__Nanosynbacter:0.0007686500[40])g__Nanosynbacter:0.0523591220[100])g__Nanosynbacter:0.0418350869[100])g__Nanosynbacter:0.0308699879[100])g__Nanosynbacter:0.0287665022[100])g__Nanosynbacter:0.0872755021[100])g__Nanosynbacter:0.1007743229[100])o__Saccharimonadales:0.0550133840[100])o__Saccharimonadales:0.0243797193[97])o__Saccharimonadales:0.0236996037[97])o__Saccharimonadales:0.0388030818[100])o__Saccharimonadales:0.0280603623[27],(((s__Nanogingivalis_sp017992395:0.1273254065,s__Nanogingivalis_sp010014525:0.1496026384)g__Nanogingivalis:0.0431925576[100],(s__Nanogingivalis_gingivitcus:0.2083608807,(s__Nanogingivalis_sp900556165:0.0482178369,((s__Nanogingivalis_sp916438495:0.0234104368,s__Nanogingivalis_sp900555945:0.0162309057)g__Nanogingivalis:0.0321554737[100],(s__Nanogingivalis_sp013333405:0.0194547730,(s__Nanogingivalis_sp934717805:0.0122266722,s__Nanogingivalis_sp015257795:0.0066552452)g__Nanogingivalis:0.0329809338[100])g__Nanogingivalis:0.0224624178[100])g__Nanogingivalis:0.0183574410[100])g__Nanogingivalis:0.1062192875[100])g__Nanogingivalis:0.0594893567[100])g__Nanogingivalis:0.2246488697[100],(s__WRFU01_sp009778675:0.3474711359,(s__WQWN01_sp009785325:0.3526643924,((s__WRLZ01_sp009777365:0.6191538066,s__UBA949_sp002293245:0.3430609199)f__Nanosyncoccaceae:0.0689748736[81],((s__WRMD01_sp009777315:0.4254060690,(s__WQUV01_sp009781895:0.1371742741,(s__WQUV01_sp009778015:0.1490995387,s__WQUV01_sp009777795:0.1522890965)g__WQUV01:0.0556795750[100])g__WQUV01:0.3753605198[100])f__Nanosyncoccaceae:0.1631100797[100],((s__UBA2834_sp009783305:0.2599250513,(s__UBA2834_sp017514975:0.2229427928,(s__UBA2834_sp004561445:0.1645710456,((s__UBA2834_sp002351365:0.0650736504,(s__UBA2834_sp017460065:0.0943706583,s__UBA2834_sp017430725:0.1443483342)g__UBA2834:0.0356883533[100])g__UBA2834:0.0804724606[100],((s__UBA2834_sp002391075:0.1478666710,(s__UBA2834_sp017531585:0.0985044096,s__UBA2834_sp017418275:0.0865674300)g__UBA2834:0.1055159866[100])g__UBA2834:0.0326692558[76],(((s__UBA2834_sp017548735:0.0595205070,s__UBA2834_sp017524405:0.0605531450)g__UBA2834:0.0302427185[100],((s__UBA2834_sp017514805:0.0347692917,s__UBA2834_sp017510835:0.0368456405)g__UBA2834:0.0282845074[100],(s__UBA2834_sp024402895:0.0587617657,(s__UBA2834_sp020626475:0.0325572910,s__UBA2834_sp002361425:0.0281636902)g__UBA2834:0.0171534031[100])g__UBA2834:0.0272302978[100])g__UBA2834:0.0261158883[100])g__UBA2834:0.0772832942[100],((s__UBA2834_sp017437945:0.0945602190,(s__UBA2834_sp024402845:0.0105727572,s__UBA2834_sp002371895:0.0079535718)g__UBA2834:0.0573958175[100])g__UBA2834:0.0301353636[100],(s__UBA2834_sp017964115:0.0564652121,(s__UBA2834_sp017540545:0.0497795844,(s__UBA2834_sp002363515:0.0045036986,(s__UBA2834_sp024682595:0.0132408073,s__UBA2834_sp016290315:0.0076197434)g__UBA2834:0.0042578550[100])g__UBA2834:0.0547078672[100])g__UBA2834:0.0184146043[100])g__UBA2834:0.0412027633[100])g__UBA2834:0.0371340497[100])g__UBA2834:0.0177577016[46])g__UBA2834:0.0171522111[46])g__UBA2834:0.0241919376[92])g__UBA2834:0.0433296281[96])g__UBA2834:0.1107646141[100])g__UBA2834:0.0729648868[100],(s__Nanosyncoccus_sp017405265:0.3872926750,(((s__Nanosyncoccus_sp017514665:0.0541395095,s__Nanosyncoccus_sp017431945:0.0435741727)g__Nanosyncoccus:0.2081208937[100],(s__Nanosyncoccus_sp013316435:0.1884517233,s__Nanosyncoccus_sp003979185:0.1565013754)g__Nanosyncoccus:0.1110887215[100])g__Nanosyncoccus:0.0415091343[98],((((s__Nanosyncoccus_sp017459845:0.0800912621,(s__Nanosyncoccus_sp017509895:0.0966753732,s__Nanosyncoccus_sp017460045:0.1101330157)g__Nanosyncoccus:0.0289917658[100])g__Nanosyncoccus:0.1500099066[100],((s__Nanosyncoccus_sp017480095:0.2337308833,(s__Nanosyncoccus_sp017434345:0.1844585490,(s__Nanosyncoccus_sp017431465:0.0832593799,s__Nanosyncoccus_sp017404725:0.0684909180)g__Nanosyncoccus:0.0820541961[100])g__Nanosyncoccus:0.0506387859[100])g__Nanosyncoccus:0.0370686703[94],(s__Nanosyncoccus_sp017511685:0.1714409079,(((s__Nanosyncoccus_sp017512175:0.1243622902,s__Nanosyncoccus_sp017404955:0.0927196354)g__Nanosyncoccus:0.0399172816[100],(s__Nanosyncoccus_sp017405245:0.1404106645,s__Nanosyncoccus_sp017404515:0.1088214821)g__Nanosyncoccus:0.0303842330[98])g__Nanosyncoccus:0.0380770968[100],((s__Nanosyncoccus_sp017941835:0.0716339285,(s__Nanosyncoccus_sp017652765:0.0257786330,s__Nanosyncoccus_sp017455145:0.0223309088)g__Nanosyncoccus:0.0619229831[100])g__Nanosyncoccus:0.0852301264[100],(s__Nanosyncoccus_sp017512045:0.0794977241,(s__Nanosyncoccus_sp017515925:0.0609988475,s__Nanosyncoccus_sp017405225:0.0694172950)g__Nanosyncoccus:0.0278347108[100])g__Nanosyncoccus:0.0701947742[100])g__Nanosyncoccus:0.0217915776[91])g__Nanosyncoccus:0.0209611864[90])g__Nanosyncoccus:0.0660941883[100])g__Nanosyncoccus:0.0214565684[76])g__Nanosyncoccus:0.0514092034[100],(s__Nanosyncoccus_sp945872155:0.2403219261,((s__Nanosyncoccus_sp017405345:0.2076146382,(s__Nanosyncoccus_sp017510805:0.0585854040,s__Nanosyncoccus_sp017510305:0.0681529666)g__Nanosyncoccus:0.1639466641[100])g__Nanosyncoccus:0.0331634236[89],((s__Nanosyncoccus_sp017480035:0.0806435970,(s__Nanosyncoccus_sp017432305:0.1000661994,(s__Nanosyncoccus_sp017479205:0.0536761763,s__Nanosyncoccus_sp017406985:0.0598854406)g__Nanosyncoccus:0.0560292234[100])g__Nanosyncoccus:0.0252938987[100])g__Nanosyncoccus:0.1192882127[100],(((s__Nanosyncoccus_sp916049555:0.0056450823,s__Nanosyncoccus_sp013332965:0.0074810641)g__Nanosyncoccus:0.0538247779[100],(s__Nanosyncoccus_sp905372495:0.0257555514,GB_GCA_004138405.1:0.0214388586)g__Nanosyncoccus:0.0534256471[100])g__Nanosyncoccus:0.0798214905[100],((s__Nanosyncoccus_sp007845165:0.0106991487,(s__Nanosyncoccus_sp015257485:0.0172934615,s__Nanosyncoccus_sp013332955:0.0103183867)g__Nanosyncoccus:0.0018642465[79])g__Nanosyncoccus:0.0016135672[79],(s__Nanosyncoccus_sp013333135:0.0095551622,(s__Nanosyncoccus_sp013333375:0.0047364303,(s__Nanosyncoccus_sp015257455:0.0100723107,s__Nanosyncoccus_sp015257445:0.0121951324)g__Nanosyncoccus:0.0033785469[98])g__Nanosyncoccus:0.0044357861[98])g__Nanosyncoccus:0.0012159587[98])g__Nanosyncoccus:0.1788231401[100])g__Nanosyncoccus:0.1130441837[100])g__Nanosyncoccus:0.0524724179[100])g__Nanosyncoccus:0.0272046641[89])g__Nanosyncoccus:0.0206366502[87])g__Nanosyncoccus:0.0309064571[100],((((s__Nanosyncoccus_sp017510445:0.1367102404,s__Nanosyncoccus_sp017433765:0.2135066491)g__Nanosyncoccus:0.0581901617[96],(s__Nanosyncoccus_sp017431955:0.0350100926,s__Nanosyncoccus_sp016282495:0.0618451537)g__Nanosyncoccus:0.1346996355[100])g__Nanosyncoccus:0.0353452969[91],(s__Nanosyncoccus_sp002315165:0.1829034457,(s__Nanosyncoccus_sp017432425:0.1774990744,((s__Nanosyncoccus_sp017432365:0.1853101442,(s__Nanosyncoccus_sp017511405:0.1255641745,(s__Nanosyncoccus_sp017545595:0.1088843943,s__Nanosyncoccus_sp017406405:0.1152221084)g__Nanosyncoccus:0.0312452948[100])g__Nanosyncoccus:0.0302099016[100])g__Nanosyncoccus:0.0265248076[100],(s__Nanosyncoccus_sp017460225:0.1361974606,((s__Nanosyncoccus_sp017515285:0.1053574362,s__Nanosyncoccus_sp017512095:0.0837281918)g__Nanosyncoccus:0.0250849249[100],(s__Nanosyncoccus_sp017513185:0.0782862925,(s__Nanosyncoccus_sp017552385:0.0721599972,(s__Nanosyncoccus_sp017514045:0.0737290940,s__Nanosyncoccus_sp017513905:0.0731858872)g__Nanosyncoccus:0.0169796848[100])g__Nanosyncoccus:0.0591043193[100])g__Nanosyncoccus:0.0219507612[100])g__Nanosyncoccus:0.0577662169[100])g__Nanosyncoccus:0.0310701844[100])g__Nanosyncoccus:0.0546875453[100])g__Nanosyncoccus:0.0769679131[100])g__Nanosyncoccus:0.0291618162[87])g__Nanosyncoccus:0.0208596340[51],(s__Nanosyncoccus_sp017429465:0.1645094207,(((s__Nanosyncoccus_sp024699125:0.0179526319,s__Nanosyncoccus_sp017561835:0.0129750031)g__Nanosyncoccus:0.0954110911[100],(s__Nanosyncoccus_sp017556795:0.0478487982,s__Nanosyncoccus_sp017519305:0.0470513570)g__Nanosyncoccus:0.0969264654[100])g__Nanosyncoccus:0.0421371576[100],((s__Nanosyncoccus_sp017557865:0.0772728946,s__Nanosyncoccus_sp017510705:0.0794380320)g__Nanosyncoccus:0.0413577217[100],((((s__Nanosyncoccus_sp017511925:0.0995782521,s__Nanosyncoccus_sp017431105:0.1063364448)g__Nanosyncoccus:0.0213275922[66],((s__Nanosyncoccus_sp934700415:0.0970739764,s__Nanosyncoccus_sp017613135:0.0920621487)g__Nanosyncoccus:0.0209909039[100],(s__Nanosyncoccus_sp017464135:0.0095712784,s__Nanosyncoccus_sp017432025:0.0209346328)g__Nanosyncoccus:0.1218972695[100])g__Nanosyncoccus:0.0154685786[67])g__Nanosyncoccus:0.0140222439[87],(((s__Nanosyncoccus_sp017447485:0.0662868641,s__Nanosyncoccus_sp002309075:0.0854445849)g__Nanosyncoccus:0.0445217445[100],((s__Nanosyncoccus_sp017459705:0.0987542158,s__Nanosyncoccus_sp017433855:0.1074132692)g__Nanosyncoccus:0.0451611923[100],((s__Nanosyncoccus_sp017537745:0.1220582006,s__Nanosyncoccus_sp017404685:0.1078294057)g__Nanosyncoccus:0.0238959282[98],(s__Nanosyncoccus_sp017561575:0.0933639372,(s__Nanosyncoccus_sp017962365:0.0553001049,s__Nanosyncoccus_sp002393165:0.0920974109)g__Nanosyncoccus:0.0495183685[100])g__Nanosyncoccus:0.0201954722[98])g__Nanosyncoccus:0.0116313181[97])g__Nanosyncoccus:0.0137719739[97])g__Nanosyncoccus:0.0175323871[99],((s__Nanosyncoccus_sp017514105:0.0369839626,s__Nanosyncoccus_sp017460105:0.0359350784)g__Nanosyncoccus:0.0997947529[100],(s__Nanosyncoccus_sp017406745:0.1743463081,((s__Nanosyncoccus_sp017460625:0.1059395857,s__Nanosyncoccus_sp017432225:0.1049554323)g__Nanosyncoccus:0.0212753576[100],((s__Nanosyncoccus_sp017510925:0.0574405582,s__Nanosyncoccus_sp017404935:0.0487123523)g__Nanosyncoccus:0.0389011924[100],(s__Nanosyncoccus_sp017514125:0.1180426437,(s__Nanosyncoccus_sp017652105:0.0706712600,s__Nanosyncoccus_sp017545585:0.0508839470)g__Nanosyncoccus:0.0249949353[100])g__Nanosyncoccus:0.0190722559[98])g__Nanosyncoccus:0.0226290949[98])g__Nanosyncoccus:0.0737870220[100])g__Nanosyncoccus:0.0311307571[99])g__Nanosyncoccus:0.0170854318[79])g__Nanosyncoccus:0.0188501114[84])g__Nanosyncoccus:0.0192681006[81],(((s__Nanosyncoccus_sp017511645:0.0596316179,s__Nanosyncoccus_sp002363125:0.0735762321)g__Nanosyncoccus:0.0199951642[100],(s__Nanosyncoccus_alces:0.0743081025,(s__Nanosyncoccus_sp017421325:0.0537860014,(s__Nanosyncoccus_sp902761145:0.0516445575,s__Nanosyncoccus_sp017420185:0.0552798221)g__Nanosyncoccus:0.0705867168[100])g__Nanosyncoccus:0.0114904226[100])g__Nanosyncoccus:0.0146166702[54])g__Nanosyncoccus:0.0362523858[100],((s__Nanosyncoccus_sp017421685:0.1474146123,(s__Nanosyncoccus_sp017510075:0.1128750299,s__Nanosyncoccus_sp017406905:0.0937961826)g__Nanosyncoccus:0.0273665019[100])g__Nanosyncoccus:0.0116661298[47],(((s__Nanosyncoccus_sp017431725:0.1084942114,((s__Nanosyncoccus_sp017511865:0.1189031873,s__Nanosyncoccus_sp016280905:0.1097842324)g__Nanosyncoccus:0.0283733794[64],((s__Nanosyncoccus_sp017514675:0.1143910705,s__Nanosyncoccus_sp017511965:0.1206281776)g__Nanosyncoccus:0.0305974264[68],(s__Nanosyncoccus_sp017645955:0.0672645540,s__Nanosyncoccus_sp017404325:0.0602944027)g__Nanosyncoccus:0.0397682508[100])g__Nanosyncoccus:0.0230142694[99])g__Nanosyncoccus:0.0121600670[51])g__Nanosyncoccus:0.0229916795[99],((s__Nanosyncoccus_sp017652715:0.1640878838,(s__Nanosyncoccus_sp017545505:0.0715716898,s__Nanosyncoccus_sp017533605:0.0623855061)g__Nanosyncoccus:0.0411951826[100])g__Nanosyncoccus:0.0303473845[93],((s__Nanosyncoccus_sp017406775:0.1076350146,s__Nanosyncoccus_sp016286785:0.1135989696)g__Nanosyncoccus:0.0436330099[100],(s__Nanosyncoccus_sp017512085:0.2050081869,(s__Nanosyncoccus_sp017510985:0.1021006734,(s__Nanosyncoccus_sp017514025:0.0861077961,(s__Nanosyncoccus_sp024697865:0.0727320003,s__Nanosyncoccus_sp017404795:0.0778223486)g__Nanosyncoccus:0.0196794932[100])g__Nanosyncoccus:0.0158835262[96])g__Nanosyncoccus:0.0469753126[100])g__Nanosyncoccus:0.0368356222[100])g__Nanosyncoccus:0.0132784946[27])g__Nanosyncoccus:0.0188180046[50])g__Nanosyncoccus:0.0118420476[31],(((s__Nanosyncoccus_sp017515205:0.0556119255,(s__Nanosyncoccus_sp017514905:0.0738260596,s__Nanosyncoccus_sp017511205:0.0591399589)g__Nanosyncoccus:0.0191045510[100])g__Nanosyncoccus:0.0855815421[100],((s__Nanosyncoccus_sp017964025:0.0918909866,s__Nanosyncoccus_sp017406565:0.0690673335)g__Nanosyncoccus:0.0341976548[100],(s__Nanosyncoccus_sp002350545:0.0543833754,(s__Nanosyncoccus_sp017536895:0.0408044995,s__Nanosyncoccus_sp017431745:0.0487777095)g__Nanosyncoccus:0.0239831116[100])g__Nanosyncoccus:0.0629243174[100])g__Nanosyncoccus:0.0265920351[100])g__Nanosyncoccus:0.0221269088[97],((s__Nanosyncoccus_sp017545525:0.1216185277,s__Nanosyncoccus_sp017404335:0.1354105067)g__Nanosyncoccus:0.0217561164[73],((s__Nanosyncoccus_sp017515125:0.1618313590,(s__Nanosyncoccus_sp017514765:0.0582941103,s__Nanosyncoccus_sp017433245:0.0777723383)g__Nanosyncoccus:0.0368917135[100])g__Nanosyncoccus:0.0488195239[100],(s__Nanosyncoccus_sp017516075:0.1367647017,((s__Nanosyncoccus_sp017545485:0.0839237511,(s__Nanosyncoccus_sp017619315:0.0096789667,s__Nanosyncoccus_sp017515105:0.0244947606)g__Nanosyncoccus:0.0924147747[100])g__Nanosyncoccus:0.0214666216[100],(s__Nanosyncoccus_sp017506895:0.0738955751,(s__Nanosyncoccus_sp017510425:0.0623060541,s__Nanosyncoccus_sp002371235:0.0816212548)g__Nanosyncoccus:0.0358557271[100])g__Nanosyncoccus:0.0492025129[100])g__Nanosyncoccus:0.0227563903[100])g__Nanosyncoccus:0.0143353846[100])g__Nanosyncoccus:0.0211239784[90])g__Nanosyncoccus:0.0090181420[22])g__Nanosyncoccus:0.0113069687[76])g__Nanosyncoccus:0.0151492299[47])g__Nanosyncoccus:0.0181498520[100])g__Nanosyncoccus:0.0339653637[100])g__Nanosyncoccus:0.0200037498[99])g__Nanosyncoccus:0.0713074069[100])g__Nanosyncoccus:0.0706546213[100])g__Nanosyncoccus:0.0318423728[55])g__Nanosyncoccus:0.0270229792[100])g__Nanosyncoccus:0.0244153655[91])g__Nanosyncoccus:0.0373419588[89])g__Nanosyncoccus:0.0966698868[100])f__Nanosyncoccaceae:0.1244557705[100])f__Nanosyncoccaceae:0.0588869707[81])f__Nanosyncoccaceae:0.0489131672[100])f__Nanosyncoccaceae:0.0642692710[100])f__Nanosyncoccaceae:0.1031768286[100])o__Saccharimonadales:0.0824193534[100])o__Saccharimonadales:0.0492829135[98])o__Saccharimonadales:0.0287520366[100])o__Saccharimonadales:0.0347250779[100])o__Saccharimonadales:0.0467488219[100])o__Saccharimonadales:0.1387675916[100])o__Saccharimonadales:0.0374107084[34])o__Saccharimonadales:0.0416775465[100])o__Saccharimonadales:0.0544795561[100])o__Saccharimonadales:0.0530195395[100])o__Saccharimonadales:0.1924677378[100])c__Saccharimonadia:0.1310442112[100])c__Saccharimonadia:0.0774104782[99])c__Saccharimonadia:0.2214393062[100])p__Patescibacteria:0.0720503697[39])p__Patescibacteria:0.0692019496[40])p__Patescibacteria:0.0362512839[25])p__Patescibacteria:0.0222309979[15])p__Patescibacteria:0.0227682332[17])d__Bacteria:0.0372167083[81],(s__DYJS01_sp020723005:1.6068209282,((s__RBG-16-42-10_sp001773455:0.2276970475,(s__JAGNZB01_sp017984655:0.3060370215,s__JACQZO01_sp016207805:0.2834116947)f__RBG-16-42-10:0.0504253518[100])f__RBG-16-42-10:0.7927071474[100],((s__1-14-2-50-48-13_sp002783265:1.0767373422,(((s__Absconditicoccus_praedator:0.3635482474,s__Vampirococcus_lugosii:0.4409625872)f__Absconditicoccaceae:0.2622511036[100],((s__S009-33_sp015489035:0.8877706815,(s__JAHDCT01_sp020629735:0.4982805187,s__SKJI01_sp007115995:0.5535245557)f__Absconditicoccaceae:0.2549637819[100])f__Absconditicoccaceae:0.1241384648[95],(s__JAGOPC01_sp017992195:0.5710735332,(((s__HK-STAS-PATE-9_sp023898485:0.4890512116,s__JAHDGZ01_sp020631605:0.4377441761)f__Absconditicoccaceae:0.2985240091[100],(s__JAHDFY01_sp020627925:0.5183507480,(s__JANWWO01_sp025057375:0.9342932178,s__Aalborg-AAW-1_sp001007975:0.5782518162)f__Absconditicoccaceae:0.1631603101[100])f__Absconditicoccaceae:0.0954398687[100])f__Absconditicoccaceae:0.0572746308[94],(s__SKIU01_sp007116275:0.5851869262,((s__PDOX01_sp002746475:0.4760934834,(s__JALOAF01_sp023228925:0.0619107455,s__JALOAF01_sp022705745:0.1736386254)g__JALOAF01:0.2981229395[100])f__Absconditicoccaceae:0.1077254317[100],(((s__UBA3291_sp017442645:0.3239472347,s__UBA3291_sp002361595:0.2814411348)g__UBA3291:0.1306796561[100],((s__HOT-345_sp013333605:0.1574390353,s__HOT-345_sp013333295:0.1686818402)g__HOT-345:0.0570480424[100],(s__HOT-345_sp017453665:0.1864689299,(s__HOT-345_sp916049765:0.0593615043,s__HOT-345_sp003260355:0.0781155208)g__HOT-345:0.0748077062[100])g__HOT-345:0.0419075664[100])g__HOT-345:0.1970382929[100])f__Absconditicoccaceae:0.1560909490[100],((s__UBA6263_sp021734475:0.1857312186,(s__UBA6263_sp903943625:0.1197459033,s__UBA6263_sp002441085:0.1507268726)g__UBA6263:0.1605124943[100])g__UBA6263:0.1836976779[100],((s__UBA5124_sp002414185:0.2109031448,s__UBA5124_sp000503875:0.1872110472)g__UBA5124:0.1809939851[100],(s__UM-FILTER-40-9_sp002791215:0.3070656750,((s__CAJBLF01_sp903918675:0.1686507562,s__CAJBLF01_sp903904545:0.2332133858)g__CAJBLF01:0.0895201945[100],(s__CAJBLF01_sp023245855:0.1533462311,(s__CAJBLF01_sp903953935:0.1043086266,(s__CAJBLF01_sp903904875:0.1417845422,s__CAJBLF01_sp019248075:0.1290345066)g__CAJBLF01:0.0286415895[99])g__CAJBLF01:0.0546258599[100])g__CAJBLF01:0.1377533138[100])g__CAJBLF01:0.0902560438[100])f__Absconditicoccaceae:0.0520258052[100])f__Absconditicoccaceae:0.0672974731[100])f__Absconditicoccaceae:0.0673802702[99])f__Absconditicoccaceae:0.0493141321[98])f__Absconditicoccaceae:0.0843914985[100])f__Absconditicoccaceae:0.0902179532[100])f__Absconditicoccaceae:0.0988437684[100])f__Absconditicoccaceae:0.1088407836[100])f__Absconditicoccaceae:0.0579191568[67])f__Absconditicoccaceae:0.6827898843[100],(((s__JAGOOR01_sp023268615:0.0547328258,s__JAGOOR01_sp017992415:0.0733957073)g__JAGOOR01:0.8512914478[100],(s__UBA2023_sp002335145:0.6015615350,(s__JALNXF01_sp023230505:0.4126589356,((s__UBA1545_sp001873165:0.0615461709,(s__UBA1545_sp002771035:0.0583345536,(s__UBA1545_sp943355085:0.1057023337,s__UBA1545_sp003488655:0.0400925910)g__UBA1545:0.0121284313[98])g__UBA1545:0.0204071838[85])g__UBA1545:0.2884628331[100],((s__CAIVSN01_sp903908595:0.4233877234,s__JANJWP01_sp024709505:0.3462792325)f__UBA2023:0.1113107012[100],(s__UBA5532_sp002426885:0.4491150202,(s__SSGK01_sp008015855:0.2737853256,(((s__GN02-873_sp013332525:0.0187970332,s__GN02-873_sp003260345:0.0212494730)g__GN02-873:0.2274321723[100],(s__GN02-873_sp018457335:0.1161822123,s__GN02-873_sp002747975:0.1519255505)g__GN02-873:0.2328840832[100])g__GN02-873:0.0879430800[100],(s__JAGOMW01_sp017993345:0.2591050637,(s__JABFSX01_sp023260135:0.1882191938,(s__JABFSX01_sp019746175:0.0800914171,(s__JABFSX01_sp013268835:0.0749161275,(s__JABFSX01_sp014377305:0.0539306063,s__JABFSX01_sp014377245:0.0669456511)g__JABFSX01:0.0484088563[100])g__JABFSX01:0.0287986908[100])g__JABFSX01:0.1220147178[100])g__JABFSX01:0.0665482143[100])f__UBA2023:0.0486389458[99])f__UBA2023:0.1017603123[100])f__UBA2023:0.0434089760[92])f__UBA2023:0.1841916413[100])f__UBA2023:0.0451184589[94])f__UBA2023:0.0801806965[100])f__UBA2023:0.0544806167[93])f__UBA2023:0.1028312434[100])o__BD1-5:0.1205508870[100],(((s__UBA7396_sp019454605:0.1781010593,(s__UBA7396_sp024710565:0.0589710020,s__UBA7396_sp002470645:0.0694726914)g__UBA7396:0.1334884565[100])g__UBA7396:0.2058616614[100],(s__JAAXWG01_sp013350285:0.3150664844,(s__Altimarinus_sp010119095:0.1149521283,(s__Altimarinus_sp020724225:0.2134179658,(s__Altimarinus_sp024635475:0.0646515920,s__Altimarinus_sp002412935:0.0636615570)g__Altimarinus:0.0853840458[100])g__Altimarinus:0.0672004867[100])g__Altimarinus:0.2015309879[100])f__UBA6164:0.0585533734[100])f__UBA6164:0.0368306991[78],((s__JAHDHC01_sp020631485:0.4330749899,s__UBA6489_sp002435385:0.3453629274)f__UBA6164:0.0863767826[100],((s__HK-STAS-PATE-10_sp023898505:0.3000583681,(s__JAACSU01_sp022565555:0.2517049861,((s__JAACSU01_sp024635485:0.0897525583,s__JAACSU01_sp010119145:0.0722163854)g__JAACSU01:0.1566890646[100],(s__JAACSU01_sp021129415:0.1154309389,(s__JAACSU01_sp020631575:0.1208126983,s__JAACSU01_sp020629795:0.1133156791)g__JAACSU01:0.0411170283[100])g__JAACSU01:0.1015129693[100])g__JAACSU01:0.0660591589[100])g__JAACSU01:0.1663259181[100])f__UBA6164:0.0453506329[45],(s__PDTW01_sp002749055:0.3086648255,(s__JAKVBB01_sp022448215:0.3321835723,(((s__JAAZVM01_sp018623505:0.1889685451,s__JABWCI01_sp013368515:0.1580468764)f__UBA6164:0.0367792644[92],(s__GN02-872_sp003260325:0.0955235271,s__GN02-872_sp002761215:0.0833631538)g__GN02-872:0.1674772238[100])f__UBA6164:0.0740579852[93],(s__MAAV01_sp004563595:0.2325500217,(s__CAJXJP01_sp913055215:0.2440566565,(s__UBA6164_sp943356435:0.0929938439,s__UBA6164_sp002422305:0.1326725564)g__UBA6164:0.1578376325[100])f__UBA6164:0.0407447246[89])f__UBA6164:0.0477162670[91])f__UBA6164:0.0416211749[98])f__UBA6164:0.0268762604[98])f__UBA6164:0.0555660626[98])f__UBA6164:0.0253768930[2])f__UBA6164:0.0567423386[100])f__UBA6164:0.3126850826[100])o__BD1-5:0.3227766896[100])c__JAEDAM01:0.1850873359[100])p__Patescibacteria:0.0981313047[87],((((s__JAHISY01_sp021779375:0.1426854552,s__JAHISY01_sp021734705:0.1164720645)g__JAHISY01:0.0600907938[100],(s__JAHISY01_sp021735425:0.1599712998,(s__JAHISY01_sp023142645:0.0865299379,s__JAHISY01_sp018817365:0.0802149886)g__JAHISY01:0.1100681127[100])g__JAHISY01:0.0446514318[100])g__JAHISY01:0.6848750938[100],((s__JACKFV01_sp020632335:0.7381204014,(s__JAHDHX01_sp020631075:0.4350736924,s__JAHDDZ01_sp020629095:0.5353390097)f__UBA4473:0.0832712223[100])f__UBA4473:0.0919275293[100],((s__JABAZT01_sp018608565:0.4169372827,(s__JAGLIF01_sp023143095:0.3816759340,(s__JAHDBZ01_sp020630245:0.2834268681,(s__JAACPJ01_sp905478675:0.0714992814,s__JAACPJ01_sp009995455:0.0625757815)g__JAACPJ01:0.2461725457[100])f__UBA4473:0.0751797521[100])f__UBA4473:0.0480405157[99])f__UBA4473:0.0796905584[100],((s__OLZORAL124-38-8_sp002747745:0.4649461093,(s__M50B91_sp018401175:0.3095503495,(s__JABGQW01_sp021734785:0.2358812658,s__JABGQW01_sp018648585:0.2231962412)g__JABGQW01:0.0953885193[100])f__UBA4473:0.1004483977[100])f__UBA4473:0.0743032034[100],(s__UBA4473_sp002389285:0.3727384002,((s__JAIPGU01_sp021735575:0.2267770101,s__JAIPGU01_sp021734525:0.2416274428)g__JAIPGU01:0.0573813168[100],(s__JAIPGI01_sp021736215:0.1993512193,s__JAIPGI01_sp021734395:0.2285747899)g__JAIPGI01:0.1007340072[100])f__UBA4473:0.0837310694[100])f__UBA4473:0.0563243737[100])f__UBA4473:0.0473433143[100])f__UBA4473:0.0865172788[100])f__UBA4473:0.5128644945[100])c__Gracilibacteria:0.1114855636[97],((((s__GWC2-33-13_sp000989565:0.6576233797,(s__JACRIC01_sp016235915:0.4609556110,s__JACPHH01_sp016188705:0.3975317859)f__JACRIC01:0.1936671734[100])o__UBA1369:0.0862478113[90],(((s__JAHJTR01_sp018829865:0.6481003031,s__JABINC01_sp018697675:0.6444440478)o__UBA1369:0.0804072996[34],((s__GWF2-33-10_sp001788835:0.3323570123,s__OXYB2-FULL-32-7_sp001787465:0.2527385613)f__GWF2-33-10:0.4108921989[100],(s__UM-FILTER-41-14_sp002788755:0.6019587410,(s__CALQZM01_sp943349385:0.4726277473,(s__JAAZXH01_sp014240275:0.5695896091,(s__GCA-2718715_sp018662325:0.0557513643,s__GCA-2718715_sp002718715:0.0258014824)g__GCA-2718715:0.4752280200[100])f__GCA-2718715:0.2059092494[100])f__GCA-2718715:0.1807156966[100])o__UBA1369:0.1500520784[100])o__UBA1369:0.0633933196[35])o__UBA1369:0.0456375804[55],((s__JABJMC01_sp018659585:0.2875760020,s__UBA12473_sp000993615:0.3675736095)f__UBA12473:0.2719130456[100],((s__JAHIUS01_sp018816885:0.2426207274,(s__CG2-30-44-17_sp001873565:0.2119465102,(s__XYC2-FULL-41-22_sp001788795:0.2659499528,s__UBA12470_sp000999315:0.2440049499)f__UBA12470:0.0937760448[100])f__UBA12470:0.0536828675[81])f__UBA12470:0.2587509900[100],(s__CALRGE01_sp943357175:0.3527350492,(s__JAHIVE01_sp018816805:0.3042724468,((s__JABHVW01_sp018658105:0.2772745038,s__WFTC01_sp015485665:0.3568957470)f__2-02-FULL-48-14:0.0795731892[100],(s__2-02-FULL-48-14_sp001787475:0.2684249204,(s__GCA-016699145_sp943349825:0.1820522915,(s__GCA-016699145_sp943354505:0.0938145458,s__GCA-016699145_sp016699145:0.0966349716)g__GCA-016699145:0.1131180592[100])g__GCA-016699145:0.0710057108[100])f__2-02-FULL-48-14:0.1186151125[100])f__2-02-FULL-48-14:0.0501083704[100])f__2-02-FULL-48-14:0.0386185901[100])f__2-02-FULL-48-14:0.2639485680[100])o__UBA1369:0.0588623701[100])o__UBA1369:0.0780505297[100])o__UBA1369:0.0376817883[55])o__UBA1369:0.0384140182[57],((s__21-14-0-20-46-8_sp002796025:0.4083367951,((s__JACRID01_sp016220145:0.2455231375,s__JACPMA01_sp016186205:0.2193639877)f__UM-FILTER-53-11:0.1011289384[100],(s__JAGOUV01_sp018061065:0.3201398173,(s__JAHFJU01_sp023245725:0.3524164354,s__UM-FILTER-53-11_sp002788775:0.3367710660)f__UM-FILTER-53-11:0.0584385196[100])f__UM-FILTER-53-11:0.1010303094[100])f__UM-FILTER-53-11:0.0904972300[100])f__UM-FILTER-53-11:0.2726461308[100],(((s__UBA12463_sp016215735:0.2562770069,(s__UBA12463_sp000993595:0.0189023536,s__UBA12463_sp000992695:0.0240740972)g__UBA12463:0.2263223475[100])g__UBA12463:0.2973005694[100],((s__CALREA01_sp943355055:0.0442014848,s__CALREA01_sp943354965:0.0422271579)g__CALREA01:0.1397720821[100],(s__CALREA01_sp943349045:0.1076312857,s__CALREA01_sp023245695:0.1288988454)g__CALREA01:0.0819371518[100])g__CALREA01:0.3713348676[100])f__UBA12463:0.1658445046[100],(((s__WJLA01_sp014728765:0.3865443819,(s__CAIOIA01_sp903858295:0.2212976477,(s__JADLFY01_sp020849575:0.1934864593,s__UBA1369_sp002305925:0.2529178004)f__UBA1369:0.0375173323[54])f__UBA1369:0.1841795464[100])f__UBA1369:0.2174918593[100],((s__WJJQ01_sp014729615:0.3417334175,(s__JAGQLQ01_sp020429235:0.2340363777,s__JAHJEW01_sp018825335:0.1888777425)f__UBA1369:0.1018672979[100])f__UBA1369:0.1058910317[100],(s__PALSA-1335_sp003153355:0.3348769634,(s__JADZCU01_sp020851415:0.3103055393,s__JAGOLJ01_sp017994125:0.2966804247)f__UBA1369:0.0457553556[96])f__UBA1369:0.0788477691[100])f__UBA1369:0.0859258175[100])f__UBA1369:0.1256591325[100],((s__JAFGJT01_sp016928915:0.2881801650,(s__JAHJMX01_sp018821175:0.2921600898,(s__JAJRYP01_sp024275695:0.2151442709,(s__PNNO01_sp014728955:0.1668520388,(s__PNNO01_sp021158225:0.1343866390,s__PNNO01_sp013824265:0.1454508835)g__PNNO01:0.0453549357[100])g__PNNO01:0.1078071075[100])f__PNNO01:0.0427382216[100])f__PNNO01:0.0398193883[98])f__PNNO01:0.2464894668[100],(s__JAHKBB01_sp018826445:0.4541170767,((s__JABIJZ01_sp018655275:0.2801776422,s__JABILX01_sp018654255:0.2531121024)f__LOWO2-01-FULL-3:0.2348268058[100],((s__CAINDQ01_sp903847465:0.3015334312,s__JAHIRL01_sp018818755:0.3081073207)f__LOWO2-01-FULL-3:0.0615667108[94],(((s__WJKQ01_sp014728975:0.2572107658,(s__JABJOK01_sp018664365:0.2518429288,s__JAACEU01_sp011682355:0.2172242856)f__LOWO2-01-FULL-3:0.0363019537[99])f__LOWO2-01-FULL-3:0.0414565056[100],((s__NORP293_sp016763975:0.3274699601,s__WJKE01_sp014729275:0.3752922659)f__LOWO2-01-FULL-3:0.0589137310[36],(s__JACQRJ01_sp016206505:0.3185285304,(s__PGYE01_sp002839505:0.4735913006,s__1-14-0-10-36-19_sp002772535:0.2557329708)f__LOWO2-01-FULL-3:0.0495726877[87])f__LOWO2-01-FULL-3:0.0420255878[77])f__LOWO2-01-FULL-3:0.0385045464[32])f__LOWO2-01-FULL-3:0.0313575341[32],((s__JACROX01_sp016214225:0.2495532572,(s__UM-FILTER-38-24_sp002792535:0.0620695446,(s__UM-FILTER-38-24_sp023231115:0.0636127761,(s__UM-FILTER-38-24_sp943359415:0.0521144394,s__UM-FILTER-38-24_sp943356465:0.0531772843)g__UM-FILTER-38-24:0.0239669191[100])g__UM-FILTER-38-24:0.0183143804[96])g__UM-FILTER-38-24:0.2351548459[100])f__LOWO2-01-FULL-3:0.0987098073[100],((s__SLNK01_sp007133095:0.0631960838,s__SLNK01_sp003566255:0.0682142492)g__SLNK01:0.2342656851[100],(s__JACPLZ01_sp016186245:0.2952351402,(s__2-01-FULL-39-12_sp001787455:0.3570345568,(s__JACRIB01_sp016235895:0.1099005255,(s__JACRIB01_sp943358175:0.0709432824,s__JACRIB01_sp943357285:0.0685943309)g__JACRIB01:0.0666415079[100])g__JACRIB01:0.1612683332[100])f__LOWO2-01-FULL-3:0.0484237488[97])f__LOWO2-01-FULL-3:0.0282096891[65])f__LOWO2-01-FULL-3:0.0292150902[88])f__LOWO2-01-FULL-3:0.0296293408[92])f__LOWO2-01-FULL-3:0.0418225709[45])f__LOWO2-01-FULL-3:0.0892815761[100])f__LOWO2-01-FULL-3:0.1026529345[100])o__UBA1369:0.0529805178[100])o__UBA1369:0.0513209110[96])o__UBA1369:0.0364002137[86])o__UBA1369:0.0534903138[84])o__UBA1369:0.0445827499[72])o__UBA1369:0.1357127730[100],(((s__JAJOLG01_sp021129445:0.7418553981,s__GCA-2401425_sp002401425:0.7304299803)o__GCA-2401425:0.2622639425[100],((s__JANTGK01_sp024762935:0.2937509807,s__GCA-016699755_sp016699755:0.3709128732)f__GCA-016699755:0.3913030635[100],(s__JACRHZ01_sp016220175:0.5355326768,(s__CAIRYL01_sp903882825:0.4094481987,s__SZUA-1403_sp016839105:0.6428936872)f__CAIRYL01:0.2677185623[100])f__CAIRYL01:0.1128330464[100])o__CAIRYL01:0.1654543041[100])c__Gracilibacteria:0.1057401279[100],((s__JACRIE01_sp016220165:0.4169964515,((s__GCA-016699515_sp016699515:0.3934148954,((s__JAFGCR01_sp018817125:0.0790998614,s__JAFGCR01_sp016932495:0.0712192455)g__JAFGCR01:0.1327142211[100],(s__FEN-1329_sp016220125:0.1301201245,s__FEN-1329_sp003154375:0.1223523658)g__FEN-1329:0.2292754116[100])f__UM-FILTER-43-11:0.0571611849[100])f__UM-FILTER-43-11:0.0477566008[100],(s__UM-FILTER-43-11_sp002792495:0.3300186136,(s__JAFGNE01_sp016927155:0.3173051806,((s__JAFGTE01_sp018825145:0.1032632488,s__JAFGTE01_sp016934215:0.1106217065)g__JAFGTE01:0.1635633587[100],(s__JAFGCT01_sp016932505:0.1958414063,(s__JAHIYT01_sp018814945:0.1612792710,s__JAHJBZ01_sp018813295:0.1268592306)f__UM-FILTER-43-11:0.0401521960[100])f__UM-FILTER-43-11:0.0508935041[100])f__UM-FILTER-43-11:0.0641464216[100])f__UM-FILTER-43-11:0.0523801981[100])f__UM-FILTER-43-11:0.0315844643[100])f__UM-FILTER-43-11:0.1013984660[100])o__UM-FILTER-43-11:0.2727502072[100],(s__JABICL01_sp018652265:0.5091213755,(((s__JALQTW01_sp023263945:0.2802738480,s__JALHMU01_sp022843885:0.3108845781)f__Peribacteraceae:0.0842901263[100],(s__JAGOTD01_sp018061945:0.3094017792,((s__CAINWJ01_sp903854455:0.2461614123,s__2-02-FULL-51-10_sp001788965:0.2661330887)f__Peribacteraceae:0.0403267271[100],((s__JAGORY01_sp943357915:0.0790633812,(s__JAGORY01_sp021731345:0.0622116256,s__JAGORY01_sp018062585:0.0760078407)g__JAGORY01:0.0516416478[100])g__JAGORY01:0.1557417030[100],(s__SICN01_sp023245775:0.1555226856,(s__SICN01_sp023245935:0.1093366873,(s__SICN01_sp943350395:0.0461924240,s__SICN01_sp009691405:0.0510127132)g__SICN01:0.0737119265[100])g__SICN01:0.0699981913[100])g__SICN01:0.0840285247[100])f__Peribacteraceae:0.0469835180[100])f__Peribacteraceae:0.1140934602[100])f__Peribacteraceae:0.1054502336[100])f__Peribacteraceae:0.0940281775[100],((((s__JACPXZ01_sp016196225:0.4535967700,(s__01-FULL-54-110_sp001789045:0.3943182956,(s__2-02-FULL-49-16_sp002772605:0.1846099301,s__2-02-FULL-49-16_sp001788955:0.2186664244)g__2-02-FULL-49-16:0.2365734572[100])f__Peribacteraceae:0.0711793738[100])f__Peribacteraceae:0.0596612307[100],((s__JAGOUB01_sp018061525:0.4264745152,s__VMFU01_sp007376205:0.3385797413)f__Peribacteraceae:0.0618479293[99],(s__JACRIG01_sp016215715:0.3038041342,(s__CALREJ01_sp023245865:0.2173874774,(s__CALREJ01_sp943355155:0.1654748771,s__CALREJ01_sp023038255:0.2021494401)g__CALREJ01:0.0748373596[100])g__CALREJ01:0.0931178826[100])f__Peribacteraceae:0.0817869227[100])f__Peribacteraceae:0.0615841833[100])f__Peribacteraceae:0.0431198234[100],((s__JACPYA01_sp016196295:0.2036546626,s__2-02-FULL-52-16_sp001787535:0.2255552263)f__Peribacteraceae:0.1050534641[100],(((s__JABFSS01_sp016186175:0.1977707504,s__JABFSS01_sp013140485:0.1054051603)g__JABFSS01:0.0423081111[100],(s__JABFSS01_sp023245765:0.0886625325,s__JABFSS01_sp009691305:0.1225722895)g__JABFSS01:0.0346366056[100])g__JABFSS01:0.1909887296[100],((s__CAIKAD01_sp903825315:0.2466780194,(s__CAIKAD01_sp903854335:0.0785726789,s__CAIKAD01_sp903822115:0.0758839679)g__CAIKAD01:0.1923532795[100])g__CAIKAD01:0.0941900612[100],(s__VMEW01_sp007375735:0.2795919335,(s__JACOTD01_sp016201685:0.0583557297,s__JACOTD01_sp016178535:0.0545167185)g__JACOTD01:0.2006207768[100])f__Peribacteraceae:0.0535726628[100])f__Peribacteraceae:0.0326464281[100])f__Peribacteraceae:0.0407455188[100])f__Peribacteraceae:0.0622687212[100])f__Peribacteraceae:0.0252971118[99],(((s__Peribacter_sp001872575:0.1136901271,s__Peribacter_riflensis:0.1225417214)g__Peribacter:0.2501266420[100],((s__2-12-FULL-55-11_sp943354555:0.1226569047,s__2-12-FULL-55-11_sp016866875:0.1549827470)g__2-12-FULL-55-11:0.0611923719[100],(s__2-12-FULL-55-11_sp001788925:0.0936687757,(s__2-12-FULL-55-11_sp007376635:0.0707963677,s__2-12-FULL-55-11_sp001787585:0.0682113474)g__2-12-FULL-55-11:0.0361582433[100])g__2-12-FULL-55-11:0.0754615371[100])g__2-12-FULL-55-11:0.2229194973[100])f__Peribacteraceae:0.0553111417[100],((s__JAGVCI01_sp020059985:0.3043292093,(s__UBA9631_sp003483925:0.3267363126,(s__1-14-0-10-55-24_sp002772745:0.2874072461,((s__UBA2144_sp021734665:0.0815549494,s__UBA2144_sp018814875:0.0988386004)g__UBA2144:0.1106741177[100],(s__UBA2144_sp018818235:0.1874528219,s__UBA2144_sp002328295:0.2339372885)g__UBA2144:0.0529951569[100])g__UBA2144:0.1249386133[100])f__Peribacteraceae:0.0377517589[100])f__Peribacteraceae:0.0318575323[96])f__Peribacteraceae:0.0435285775[100],((s__JAGVDM01_sp020058765:0.2798007684,s__JAAYXY01_sp012515645:0.2954118598)f__Peribacteraceae:0.1111974668[100],((s__JABGQH01_sp018648865:0.3544394815,(s__GWB1-54-5_sp002787035:0.1911838027,(s__GWB1-54-5_sp002772545:0.1959381637,s__GWB1-54-5_sp001787755:0.1815279389)g__GWB1-54-5:0.0587396378[100])g__GWB1-54-5:0.0907314949[100])f__Peribacteraceae:0.0803076675[100],(s__VGKZ01_sp016866815:0.3342303330,(s__UBA2170_sp020632295:0.1937324942,((s__UBA2170_sp018662075:0.0657513769,s__UBA2170_sp002772815:0.0748001740)g__UBA2170:0.1847123931[100],(s__UBA2170_sp002436205:0.0787436020,(s__UBA2170_sp913054215:0.0832724880,s__UBA2170_sp018652955:0.0858529624)g__UBA2170:0.0416915503[100])g__UBA2170:0.0849921974[100])g__UBA2170:0.0420205353[100])g__UBA2170:0.0953326476[100])f__Peribacteraceae:0.1009016538[100])f__Peribacteraceae:0.0338759699[100])f__Peribacteraceae:0.0284978238[100])f__Peribacteraceae:0.0424519265[100])f__Peribacteraceae:0.0414356761[100])f__Peribacteraceae:0.0760606284[100])f__Peribacteraceae:0.1529700122[100])o__Peribacterales:0.4656493442[100])c__Gracilibacteria:0.0506003712[79])c__Gracilibacteria:0.0802533662[92])c__Gracilibacteria:0.0318417402[42])c__Gracilibacteria:0.0755250913[95])p__Patescibacteria:0.0723303396[90])p__Patescibacteria:0.0877668904[100])p__Patescibacteria:0.0756860433[58])d__Bacteria:0.0783218589[58],((s__CAISZI01_sp903889905:0.5119175746,s__CG2-30-54-11_sp001873755:0.4755716712)o__CG2-30-54-11:0.6648534615[100],(((s__JACMRA01_sp014376695:0.7652981870,(s__JACMQI01_sp014377045:0.4176128897,s__JAAUSE01_sp012031925:0.4314523689)f__JACMRA01:0.2473683743[100])f__JACMRA01:1.5051698490[100],((s__JAKAPS01_sp021806925:1.2593145310,(s__JAJZLI01_sp021803645:0.4779809935,((s__JAJZKG01_sp021809565:0.0496386346,(s__JAJZKG01_sp021816845:0.0704300300,s__JAJZKG01_sp021805885:0.0559795976)g__JAJZKG01:0.0284051963[100])g__JAJZKG01:0.3736966975[100],(s__JAMCRT01_sp023380695:0.6065837947,(s__JAJYWX01_sp021791275:0.2931586577,(s__JAJYFR01_sp021785355:0.2914103032,(s__JAJYFR01_sp021846685:0.1449726874,s__JAJYFR01_sp021810605:0.1208463108)g__JAJYFR01:0.1387769784[100])g__JAJYFR01:0.0665279055[100])f__JAJZLI01:0.1680386665[100])f__JAJZLI01:0.0673582493[99])f__JAJZLI01:0.0922392819[99])f__JAJZLI01:0.4892119850[100])o__JAKAPS01:0.2634198607[100],(((s__GCA-016699595_sp016699595:1.2747781260,(s__JAEUSD01_sp016788825:0.7571486118,((s__JAGQLF01_sp020429545:0.0709780360,s__JAGQLF01_sp020429495:0.0762133204)g__JAGQLF01:0.5608015801[100],(s__Brojett037_sp016861265:0.5267223687,(s__JANWZV01_sp025061805:0.8448841812,s__J137_sp003694175:0.8605258001)f__J137:0.1572563933[100])f__J137:0.1058131732[100])f__J137:0.1324540235[100])o__J137:0.2452403550[100])c__Dojkabacteria:0.0831553487[97],((s__JAHIVN01_sp018816645:0.4312629368,s__JAFGDO01_sp016932045:0.3184230720)f__JAHIVN01:0.4585897913[100],((s__JAGQLH01_sp020429465:0.4443188276,s__WJKM01_sp014729085:0.4284126916)f__WJKM01:0.3550854747[100],((s__JAFGFJ01_sp016931155:0.5769691538,s__JAFGMG01_sp016927655:0.6094605551)o__B142:0.0752430101[60],((s__OLB20_sp001567355:0.3015441134,s__OLB21_sp001567305:0.3196628563)f__OLB20:0.2736662312[100],(s__JAGQLK01_sp020429485:0.4733477670,(s__JAJTYI01_sp021463645:0.0405811421,s__JAJTYI01_sp020429395:0.0518968101)g__JAJTYI01:0.5291024327[100])f__OLB20:0.0800127277[100])f__OLB20:0.1977971873[100])o__B142:0.0571058250[58])o__B142:0.1011826370[100])c__Dojkabacteria:0.0893526436[99])c__Dojkabacteria:0.1828314461[100],((s__JAFGLO01_sp016927995:1.1603857479,((s__S143-136_sp015489595:0.5200366155,(s__S139-149_sp015489555:0.4329401251,s__S139-149_sp015485585:0.3459961873)g__S139-149:0.5551822396[100])f__GCA-002793355:0.2632371026[100],(s__GCA-002793355_sp002793355:0.1746399427,(s__GCA-002793355_sp020853235:0.1543275075,s__GCA-002793355_sp016860985:0.1494166676)g__GCA-002793355:0.0572623665[100])g__GCA-002793355:0.6596845184[100])f__GCA-002793355:0.4734585537[100])c__Dojkabacteria:0.1225427799[100],((s__JAFGCJ01_sp016932785:0.4837552862,s__JAFGIK01_sp016929645:0.4850777422)f__JAFGCJ01:0.3531023361[100],(s__WJKH01_sp014729235:0.6702298442,(((s__JAHDCA01_sp020630115:0.7989973720,(s__JACKFQ01_sp020632395:0.4908028576,s__JACKFR01_sp020632375:0.4754152863)f__JAHDCA01:0.0846087523[100])f__JAHDCA01:0.0992851614[100],(s__T1SED10-24_sp003554185:0.4081381812,(s__PWIP01_sp003560355:0.0813359586,(s__PWIP01_sp007136035:0.0864519349,s__PWIP01_sp007130415:0.0491276278)g__PWIP01:0.0292876293[100])g__PWIP01:0.2205801365[100])f__T1SED10-24:0.3248338586[100])o__SC72:0.0624084201[99],(((s__JALNYV01_sp023229785:0.3653255973,s__JAJTYH01_sp021463465:0.3358451360)f__SC72:0.1566892879[100],(s__GWF2-39-15_sp000993565:0.1815544991,(s__UBA2022_sp016182915:0.1678353182,s__UBA2022_sp002335495:0.1879792129)g__UBA2022:0.0690861231[100])f__SC72:0.2324253542[100])f__SC72:0.1757079334[100],((s__WOZL01_sp011620305:0.1896349989,(s__UBA9296_sp003518125:0.1135510033,(s__UBA9296_sp021108295:0.0628277337,s__UBA9296_sp021107795:0.0818136434)g__UBA9296:0.1037929725[100])g__UBA9296:0.1268588480[100])f__SC72:0.1959557116[100],(((s__UBA5209_sp002840365:0.1135327866,s__UBA5209_sp002412645:0.1299387192)g__UBA5209:0.1114624963[100],(s__UBA12044_sp000989675:0.1861517380,((s__JAAZIL01_sp012800885:0.3052444994,s__UBA3081_sp002366615:0.2201548360)f__SC72:0.0577691125[14],((s__UBA2259_sp012514355:0.0728282776,s__UBA2259_sp002419125:0.0745257443)g__UBA2259:0.1122105429[100],(s__UBA2259_sp002347605:0.1323425755,s__UBA2259_sp002328465:0.1285389527)g__UBA2259:0.0347112833[100])g__UBA2259:0.0500996337[100])f__SC72:0.0489359630[14])f__SC72:0.0715810335[100])f__SC72:0.1921303136[100],((GB_GCA_019248085.1:0.0784888323,(s__UBA12078_sp903906305:0.0439422255,(s__UBA12078_sp018818345:0.0302129168,s__UBA12078_sp000991805:0.0192199024)g__UBA12078:0.0263177524[100])g__UBA12078:0.0372141318[100])g__UBA12078:0.2681875838[100],((s__UBA2177_sp022840695:0.2308991427,(s__UBA2177_sp012511375:0.2656060992,(s__UBA2177_sp002402455:0.0869332670,s__UBA2177_sp002328805:0.0759733613)g__UBA2177:0.1450293303[100])g__UBA2177:0.0426083273[100])g__UBA2177:0.0719612001[100],((s__UBA5232_sp903840015:0.1829441290,s__UBA5232_sp012797935:0.1740390994)g__UBA5232:0.1089973815[100],(s__UBA5232_sp017958745:0.3746046662,(s__UBA5232_sp012513575:0.2308610515,(s__UBA5232_sp002409215:0.1846205004,(s__UBA5232_sp018056375:0.0272133517,s__UBA5232_sp012842045:0.0071738391)g__UBA5232:0.1888249161[100])g__UBA5232:0.0448898347[100])g__UBA5232:0.0893630402[100])g__UBA5232:0.0502619537[100])g__UBA5232:0.0513622852[100])f__SC72:0.0799502896[100])f__SC72:0.1029550565[100])f__SC72:0.0541457914[100])f__SC72:0.1490555436[100])f__SC72:0.0787840576[100])o__SC72:0.0794922342[99])o__SC72:0.1865145309[100])o__SC72:0.1614910028[100])c__Dojkabacteria:0.1446205537[100])c__Dojkabacteria:0.0662518922[99])c__Dojkabacteria:0.1518918613[100])p__Patescibacteria:0.0759473975[5],(((s__JAMCXX01_sp023474425:0.9793797883,s__9FT-COMBO-53-11_sp001772805:1.0567635067)c__WWE3:0.1230553270[99],(s__PEYW01_sp002774225:1.1585335341,((((s__JAHINB01_sp018896215:0.3690175374,s__0-14-0-20-40-13_sp002774285:0.3810592536)f__0-14-0-20-40-13:0.5283092727[100],(s__CG2-30-40-12_sp018817085:0.1984477378,s__CG2-30-40-12_sp002770755:0.2328490668)g__CG2-30-40-12:0.5538948388[100])c__WWE3:0.1083492509[100],(s__JAACPI01_sp009995545:1.1178343144,(s__2-01-FULL-39-13_sp001772665:0.5449944451,(s__GCA-002789015_sp943354835:0.1161230620,s__GCA-002789015_sp002789015:0.0960362617)g__GCA-002789015:0.4009655863[100])f__2-01-FULL-39-13:0.4617095426[100])o__2-01-FULL-39-13:0.1722724518[100])c__WWE3:0.0776288287[100],(s__2-01-FULL-41-18_sp001772615:0.7219681398,(s__CAMDGN01_sp945897985:0.9185471153,((s__UBA1401_sp002305115:0.5092120601,(s__WJKK01_sp014729135:0.3391525662,(s__JAGPFW01_sp018056275:0.4251228318,s__T3SED10-354_sp003564915:0.3362027965)f__UBA10185:0.0754016519[100])f__UBA10185:0.2874482895[100])f__UBA10185:0.0852666112[100],((s__JACKGU01_sp020631855:0.7073563565,((s__JACPGI01_sp016182565:0.4266874485,s__2-01-FULL-42-13_sp001772625:0.3859145399)f__UBA10185:0.1715628771[100],(s__UBA10185_sp000994815:0.7431107953,(s__JAGQNX01_sp020427865:0.6498564161,s__MEVN01_sp001772985:0.5117302767)f__UBA10185:0.0649610890[36])f__UBA10185:0.0346511836[29])f__UBA10185:0.0402845315[86])f__UBA10185:0.0408892722[11],((s__MEUV01_sp001772575:0.6770302791,(s__2-02-FULL-38-14_sp001772865:0.4754440317,(s__UBA1379_sp002305475:0.2776621571,s__GWB1-41-6_sp000997355:0.3042864558)f__UBA10185:0.1100411268[100])f__UBA10185:0.0515239355[50])f__UBA10185:0.0357635005[19],((s__JAAZNL01_sp012798315:0.4089768998,(s__OXYD1-FULL-39-9_sp003599255:0.2076645673,s__OXYD1-FULL-39-9_sp001773295:0.1925617671)g__OXYD1-FULL-39-9:0.2243830081[100])f__UBA10185:0.1300089045[100],((s__JAFGOI01_sp016926555:0.5000377980,s__OXYB2-FULL-41-6_sp001773215:0.6076498732)f__UBA10185:0.0771458203[84],(s__UBA1397_sp002305205:0.5381114936,((s__JAHIRX01_sp018818485:0.3820031092,((s__JAAZNV01_sp022710505:0.1902795469,s__JAAZNV01_sp019428825:0.1422763923)g__JAAZNV01:0.1491136416[100],(s__JAAZNV01_sp018825365:0.2534077729,s__JAAZNV01_sp012798115:0.2143507341)g__JAAZNV01:0.0605856797[100])g__JAAZNV01:0.1086839272[100])f__UBA10185:0.1355084773[100],(s__CAIRNR01_sp903879985:0.3630360062,((s__UBA8498_sp001773255:0.0444984451,s__UBA8498_sp000503835:0.0591052973)g__UBA8498:0.0157424252[100],(s__UBA8498_sp001773385:0.0536309578,(s__UBA8498_sp001773135:0.0598933292,s__UBA8498_sp000996895:0.0683098416)g__UBA8498:0.0235925525[79])g__UBA8498:0.0132010143[79])g__UBA8498:0.3675578884[100])f__UBA10185:0.0988826509[100])f__UBA10185:0.0398543304[100])f__UBA10185:0.0433737587[84])f__UBA10185:0.0449626030[100])f__UBA10185:0.0883088120[100])f__UBA10185:0.0511420855[42])f__UBA10185:0.0422404906[75])f__UBA10185:0.0624949735[98])f__UBA10185:0.1151761149[100])o__UBA101185:0.1794894239[100])c__WWE3:0.0919232597[100])c__WWE3:0.0674179324[99])c__WWE3:0.1050822951[99],(((s__4484-211_sp002084955:0.3708286823,(s__JAHJGY01_sp018824115:0.4001286425,s__JAHISN01_sp018818265:0.3948563224)f__4484-211:0.0954224585[100])f__4484-211:0.4312770656[100],(s__JAGQKX01_sp020429905:0.7835657145,(s__GCA-002791395_sp002771355:0.5858752994,(s__JAGQKZ01_sp020429745:0.5038161183,s__JAAXWF01_sp013335095:0.5534914112)f__GCA-002791395:0.0850341000[99])f__GCA-002791395:0.3085571905[100])c__4484-211:0.1176389849[100])c__4484-211:0.2367047018[100],((s__GCA-002780085_sp002791435:0.6560008771,s__GWF2-35-18_sp001771135:0.6712977807)o__CPR3:0.3141138504[100],(((((s__2-01-FULL-43-14_sp001816835:0.6325836093,(s__JAMCZT01_sp023485445:0.2159465720,s__JAGVAV01_sp020060105:0.2208570486)f__2-01-FULL-43-14:0.2798684684[100])f__2-01-FULL-43-14:0.0902102870[100],(s__RBG-16-39-9b_sp001816695:0.5081917768,(s__JACZRW01_sp022574495:0.4740077362,(s__RBG-13-40-15_sp001816655:0.3879698135,s__GWB1-45-5_sp001816645:0.3140101530)f__RBG-16-39-9b:0.1905221021[100])f__RBG-16-39-9b:0.0621942250[100])f__RBG-16-39-9b:0.1627525707[100])o__Woykebacterales:0.1605490166[100],(((s__MFBN01_sp001776425:0.3287815737,s__2-12-FULL-41-17_sp001774945:0.2886221351)f__GWA2-41-24:0.0855246185[100],(s__JACQIV01_sp016198325:0.4044894054,s__MFBF01_sp001774865:0.3364239769)f__GWA2-41-24:0.0534213103[96])f__GWA2-41-24:0.0323286437[93],(((s__JAKAJD01_sp021813945:0.0874129487,s__JAKAJD01_sp021813125:0.0808134304)g__JAKAJD01:0.2710426261[100],(s__2-01-FULL-41-18-A_sp001776475:0.3308375610,(s__WO2-FULL-40-11_sp001776505:0.2831025729,s__MFBO01_sp001774995:0.2562278047)f__GWA2-41-24:0.0653439532[100])f__GWA2-41-24:0.0595087774[100])f__GWA2-41-24:0.0791057656[77],((s__WO2-42-50_sp001776545:0.2976692937,(s__GWC1-40-35_sp001775095:0.2440648243,s__GWA2-41-24_sp001775055:0.2194280227)f__GWA2-41-24:0.0792681255[100])f__GWA2-41-24:0.0586579364[100],(s__JACPEV01_sp016183325:0.3072065417,((s__JACPYZ01_sp016195765:0.3813240676,s__JACPKK01_sp016187105:0.2495712367)f__GWA2-41-24:0.0760462693[100],(s__JANLHP01_sp024654445:0.2801124222,s__2-01-FULL-41-11_sp001776335:0.2970042261)f__GWA2-41-24:0.0419664993[100])f__GWA2-41-24:0.0433444746[100])f__GWA2-41-24:0.0406091816[100])f__GWA2-41-24:0.0272806658[76])f__GWA2-41-24:0.0269607304[73])f__GWA2-41-24:0.4263626924[100])c__Microgenomatia:0.0782953433[100],((((s__JACPKP01_sp016186955:0.3669101449,(s__JACPZA01_sp016195715:0.2625475826,s__JACOXD01_sp016176465:0.3229945446)f__UBA10151:0.0894613474[100])f__UBA10151:0.0399807320[96],(s__GWB1-36-5_sp001776785:0.3472411452,(s__HO2-FULL-47-45_sp001776775:0.4501097289,(s__JACPKO01_sp021731695:0.2229809152,s__JACPKO01_sp016186985:0.1657827129)g__JACPKO01:0.2572299197[100])f__UBA10151:0.0620780905[97])f__UBA10151:0.0494207916[96])f__UBA10151:0.0732511561[100],(s__2-01-FULL-40-24_sp001776975:0.4550388541,(s__JAMCSY01_sp023379125:0.4285928445,(s__JAJYIE01_sp021790255:0.3603579040,(s__JAJYNN01_sp021786315:0.2795536018,(s__2-01-FULL-43-38_sp000997105:0.2797007973,(s__JAMDBX01_sp023487645:0.2788587316,s__GWC1-40-9_sp000997385:0.2710309221)f__UBA10151:0.0329931785[97])f__UBA10151:0.0467187731[100])f__UBA10151:0.0283062677[69])f__UBA10151:0.0442605980[100])f__UBA10151:0.0571954065[100])f__UBA10151:0.0836628788[100])f__UBA10151:0.0491751912[100],((s__GCA-016432425_sp016432425:0.3924209012,s__2-12-FULL-37-11_sp001776865:0.3603548246)f__UBA10151:0.0533896184[99],(s__JACPKM01_sp016187025:0.3505665532,(((s__JACOXG01_sp016176405:0.2574429791,s__JACOXI01_sp016176335:0.2644550305)f__UBA10151:0.0526796473[80],((s__JACOYE01_sp016182045:0.2475134314,s__MFDM01_sp001776905:0.2574743344)f__UBA10151:0.0390604513[64],(s__VMGD01_sp007376405:0.2552872215,(s__UBA9644_sp016183225:0.1476943481,s__UBA9644_sp003519445:0.1616024471)g__UBA9644:0.1654633263[100])f__UBA10151:0.0469646605[84])f__UBA10151:0.0331487893[80])f__UBA10151:0.0376086772[100],((s__2-02-FULL-38-15_sp001777055:0.2647919748,((s__JACQIX01_sp016198275:0.2523760888,s__JACPKL01_sp016187035:0.2668997343)f__UBA10151:0.0584035247[99],(s__CALRFD01_sp943356485:0.2877782546,s__2-02-FULL-36-13_sp001777015:0.2763650228)f__UBA10151:0.0554790466[96])f__UBA10151:0.0204747454[45])f__UBA10151:0.0318466902[98],((s__UBA10151_sp018817205:0.2461318073,s__UBA10151_sp018816815:0.2619128529)g__UBA10151:0.0356858490[95],(((s__UBA10151_sp016176415:0.2068381042,s__UBA10151_sp001776935:0.2007137636)g__UBA10151:0.0520336864[89],(s__UBA10151_sp023380995:0.2129430342,(s__UBA10151_sp021786105:0.1681143188,s__UBA10151_sp016183245:0.1492077390)g__UBA10151:0.0427004808[96])g__UBA10151:0.0273102132[68])g__UBA10151:0.0143172700[35],((s__UBA10151_sp016183305:0.2084459724,s__UBA10151_sp016183265:0.1723537902)g__UBA10151:0.0364718890[93],(s__UBA10151_sp001776635:0.1646560057,(s__UBA10151_sp016184225:0.1400451417,s__UBA10151_sp001777455:0.1591641325)g__UBA10151:0.0343719859[100])g__UBA10151:0.0520240436[100])g__UBA10151:0.0294182257[68])g__UBA10151:0.0338943562[99])g__UBA10151:0.0628731349[100])f__UBA10151:0.0267585058[89])f__UBA10151:0.0730044412[100])f__UBA10151:0.0490873430[99])f__UBA10151:0.1004944073[100])f__UBA10151:0.4001603264[100])c__Microgenomatia:0.0733713759[100],((((s__JAMCZE01_sp023485845:0.3464596603,s__JAMCRP01_sp023380635:0.3168321531)f__JAMCZE01:0.1178309652[100],(s__JAKBJL01_sp021836035:0.3610694594,s__JAJYKY01_sp021788195:0.3232919443)f__JAMCZE01:0.0723182787[100])f__JAMCZE01:0.4916245996[100],(((s__JAMDAL01_sp023484305:0.5246734992,(s__JACQHK01_sp016199065:0.4007267118,s__JACPZF01_sp016195615:0.3760976731)f__JACPZF01:0.0989928123[100])f__JACPZF01:0.2373908823[100],(s__JACOYD01_sp016182055:0.5423055232,(((s__SURF-62_sp003599595:0.3598567056,s__2-01-FULL-36-15_sp001782015:0.4205404806)f__GWA1-39-11:0.0705497480[100],((s__JAKAHW01_sp021825285:0.2775102385,s__JAGORM01_sp018062815:0.4858314475)f__GWA1-39-11:0.0509283300[98],(s__CG2-30-37-29_sp001873215:0.3687493948,(s__GWA1-39-11_sp001782675:0.2361067206,(s__GWA1-39-11_sp016204525:0.1642185115,s__GWA1-39-11_sp001782235:0.1834139506)g__GWA1-39-11:0.1119050942[100])g__GWA1-39-11:0.1621292907[100])f__GWA1-39-11:0.0527302626[98])f__GWA1-39-11:0.0697059820[100])f__GWA1-39-11:0.2687264866[100],(((s__PPGL01_sp021820025:0.2470139520,s__PPGL01_sp003173915:0.2344185385)g__PPGL01:0.0939974197[100],(s__PRDT01_sp003173995:0.3735461017,(s__JAJYDJ01_sp021777565:0.5801526530,s__PJMG01_sp003173895:0.4641187071)f__UBA12049:0.0958969196[100])f__UBA12049:0.0517961017[100])f__UBA12049:0.1667889339[100],((s__JAMCTM01_sp023379465:0.3366925283,s__JAMCTM01_sp021852095:0.3054859159)g__JAMCTM01:0.2137095719[100],(((s__JACPTT01_sp016192645:0.3290640373,(s__JAMCZG01_sp023485715:0.1032204226,s__JAMCZG01_sp023484045:0.1163795679)g__JAMCZG01:0.2688694380[100])f__UBA12049:0.0678762966[100],(((s__SIBS01_sp009695045:0.5086728146,(s__2-01-FULL-37-20_sp001784115:0.3497457196,s__2-01-FULL-42-15_sp001784055:0.4218821323)f__UBA12049:0.0701380912[100])f__UBA12049:0.0327996594[96],((s__GCA-016432345_sp016432345:0.2406792110,s__JACPGP01_sp016182425:0.2812949269)f__UBA12049:0.1551689826[100],(s__JACQKQ01_sp016204465:0.3998912819,s__JACPAR01_sp016180725:0.2704476400)f__UBA12049:0.0448661488[99])f__UBA12049:0.0516921460[97])f__UBA12049:0.0250955987[89],((s__CALRDJ01_sp943354875:0.4142261343,(s__JAGOUP01_sp018061205:0.3477576903,s__JACOXW01_sp016182205:0.3164217971)f__UBA12049:0.1369008395[100])f__UBA12049:0.0516640673[92],(s__PALSA-1332_sp003152105:0.5376061851,(((s__JACQKR01_sp016204425:0.3389864485,s__JACPGQ01_sp016188975:0.3533337736)f__UBA12049:0.0884582839[100],(s__JAKAMH01_sp021813005:0.3810578661,(s__JACROF01_sp017991775:0.3057463653,s__JACROF01_sp016214555:0.2667731924)g__JACROF01:0.1658936261[100])f__UBA12049:0.0422652687[84])f__UBA12049:0.0406746675[84],(s__JAHIGH01_sp018900295:0.4449506248,(s__JAHFKF01_sp023245475:0.2894937706,(s__JAHFKE01_sp023245515:0.2829533673,(s__JACDET01_sp021784535:0.2268531547,s__JACDET01_sp013816255:0.2325695322)g__JACDET01:0.0836004072[100])f__UBA12049:0.0457844229[99])f__UBA12049:0.0547626718[99])f__UBA12049:0.0864391747[100])f__UBA12049:0.0679548004[100])f__UBA12049:0.0461576017[94])f__UBA12049:0.0447173389[90])f__UBA12049:0.0302341626[99])f__UBA12049:0.0272704684[44],((((s__JACPDD01_sp943357985:0.1779908254,s__JACPDD01_sp016184205:0.1774787246)g__JACPDD01:0.2594298006[100],((s__JAMCYD01_sp023473785:0.2904432792,s__JACOXU01_sp016182185:0.2361359920)f__UBA12049:0.0686643081[100],(s__2-01-FULL-38-13_sp001782165:0.2475264776,(s__2-01-FULL-38-21_sp001782475:0.1314098227,s__2-01-FULL-38-21_sp001782085:0.1630518062)g__2-01-FULL-38-21:0.1021315751[100])f__UBA12049:0.0681855957[100])f__UBA12049:0.1052196322[100])f__UBA12049:0.0544446603[100],((s__2-02-FULL-37-13_sp001782195:0.2376087555,s__2-01-FULL-38-26_sp001782075:0.3110438683)f__UBA12049:0.0921103586[100],(s__JACOXT01_sp016182235:0.3135714749,(s__GWB1-37-8_sp016204535:0.2132542565,(s__GWB1-37-8_sp016186645:0.1729200293,(s__GWB1-37-8_sp903872785:0.1393985734,(s__GWB1-37-8_sp001783805:0.1435031752,s__GWB1-37-8_sp001782645:0.1576252132)g__GWB1-37-8:0.0350306813[100])g__GWB1-37-8:0.0570274052[100])g__GWB1-37-8:0.0976326196[100])g__GWB1-37-8:0.0803698985[100])f__UBA12049:0.0950377317[100])f__UBA12049:0.0940586468[100])f__UBA12049:0.0601379219[100],((s__UBA12049_sp001784155:0.3678647320,(s__JACOXV01_sp016182225:0.3707158764,(s__2-01-FULL-39-10-A_sp001782515:0.3579016983,(s__2-01-FULL-39-10-A_sp018061075:0.2816448574,s__2-01-FULL-39-10-A_sp016186625:0.1801664126)g__2-01-FULL-39-10-A:0.0838102276[100])g__2-01-FULL-39-10-A:0.1287187730[100])f__UBA12049:0.0408316295[95])f__UBA12049:0.1318193902[100],((s__MFNH01_sp001781995:0.3808120776,(s__JAMCTK01_sp023381035:0.2461754157,s__GCA-002784865_sp002788395:0.3053342841)f__UBA12049:0.0639112056[100])f__UBA12049:0.0791467778[100],((s__JAMDEE01_sp023487605:0.2879076868,(s__JAMCZC01_sp023485865:0.1898098348,(s__JAKALS01_sp021825955:0.2132335433,(s__JAKALS01_sp021824155:0.1059296345,s__JAKALS01_sp021813145:0.1716388246)g__JAKALS01:0.0277748288[9])g__JAKALS01:0.0552198248[100])f__UBA12049:0.0360684783[100])f__UBA12049:0.0665805106[100],(s__JAJYWL01_sp021791545:0.3091987608,((s__JACRFQ01_sp016217835:0.2011273957,(s__DAHWUP01_sp021785915:0.2126349723,s__DAHWUP01_sp021780675:0.2151981201)g__DAHWUP01:0.0685879596[100])f__UBA12049:0.0605029175[100],(s__JACQHJ01_sp016199085:0.2429242115,(s__01-FULL-36-15b_sp001782045:0.1490794919,s__01-FULL-36-15b_sp001782035:0.1896018535)g__01-FULL-36-15b:0.1793682308[100])f__UBA12049:0.0773326597[100])f__UBA12049:0.0638942736[100])f__UBA12049:0.0455825714[100])f__UBA12049:0.0956865261[100])f__UBA12049:0.0471013493[100])f__UBA12049:0.0397294462[100])f__UBA12049:0.0324376295[47])f__UBA12049:0.0295109448[95])f__UBA12049:0.0343906818[100])f__UBA12049:0.0998170328[100])o__Levybacterales:0.0944489637[100])o__Levybacterales:0.1209087973[100])c__Microgenomatia:0.0520156234[91],(s__JAMCYU01_sp023473585:0.6274473384,((s__JACOXO01_sp016182365:0.7486963637,((s__JACQJU01_sp016204905:0.4759123275,(s__2-02-FULL-39-11_sp001779195:0.5493353977,(s__2-02-FULL-40-13_sp001779235:0.4705254847,(((s__GWA2-43-14_sp001779315:0.1721162144,s__GWA2-43-14_sp000999095:0.1598991705)g__GWA2-43-14:0.1989368726[100],(s__2-02-FULL-40-10_sp001779115:0.3475046127,(s__2-02-FULL-39-14_sp001779205:0.2157255894,s__2-02-FULL-39-14_sp001779055:0.1748104927)g__2-02-FULL-39-14:0.1226715957[100])f__2-02-FULL-39-11:0.0889203726[100])f__2-02-FULL-39-11:0.1521608721[100],((s__JALHWS01_sp022866885:0.3423261008,s__01-FULL-39-12b_sp001780955:0.3459532145)f__2-02-FULL-39-11:0.0516627799[65],(s__CG1-02-37-22_sp002785215:0.4484941328,((s__JAMCUI01_sp023379265:0.3012306778,s__JACREK01_sp016218275:0.3217184045)f__2-02-FULL-39-11:0.0677047531[100],(s__JACPZE01_sp016195685:0.3276312910,s__JACPKY01_sp016186795:0.4189013714)f__2-02-FULL-39-11:0.0546552407[100])f__2-02-FULL-39-11:0.0437478374[100])f__2-02-FULL-39-11:0.0390699181[93])f__2-02-FULL-39-11:0.0345665314[64])f__2-02-FULL-39-11:0.0355623319[65])f__2-02-FULL-39-11:0.0510094968[67])f__2-02-FULL-39-11:0.0558742708[100])o__2-02-FULL-39-11:0.1394264099[100],((s__UBA10118_sp003524845:0.4801279386,(s__JAHFKJ01_sp023245415:0.3975291220,s__UBA10105_sp000995415:0.3170097347)f__UBA10105:0.0956141644[100])f__UBA10105:0.1691999662[100],(s__RBG-16-52-11_sp001779095:0.5045304100,((s__CAIJMI01_sp903821745:0.3993766128,s__UBA10108_sp003545435:0.4046079734)f__UBA927:0.1198190123[98],((s__JAHJMO01_sp018821245:0.3514998845,s__JACREM01_sp016218215:0.4722414896)f__UBA927:0.0521377885[36],((s__01-FULL-43-11b_sp001780985:0.3481140585,(s__UBA927_sp018062625:0.2891495614,((s__UBA927_sp023245335:0.1494916731,s__UBA927_sp021817785:0.1547975524)g__UBA927:0.0955881373[100],(s__UBA927_sp016214885:0.1586808622,(s__UBA927_sp023245355:0.1463698774,(s__UBA927_sp002433895:0.0392155111,s__UBA927_sp002430725:0.0330067550)g__UBA927:0.1150633555[100])g__UBA927:0.0372293252[100])g__UBA927:0.1129980921[100])g__UBA927:0.0526309295[100])g__UBA927:0.1314439474[100])f__UBA927:0.0661714884[99],((s__XYB1-FULL-47-11_sp001779455:0.3455034972,(s__JACREN01_sp016218255:0.3010682672,s__JACREP01_sp016218185:0.2689299272)f__UBA927:0.0704175059[97])f__UBA927:0.0368231285[72],((s__JAGVFE01_sp020057765:0.3845300766,(s__JAMCTH01_sp023379025:0.3999694621,s__JACPFZ01_sp016182725:0.3250466332)f__UBA927:0.0564408318[98])f__UBA927:0.0378898895[67],(s__2-01-FULL-46-14-A_sp001780895:0.3207461312,(s__JACQHE01_sp016199185:0.2625251482,s__MFJZ01_sp001781025:0.3309222556)f__UBA927:0.0673052452[100])f__UBA927:0.0567857203[98])f__UBA927:0.0309782575[51])f__UBA927:0.0330618501[94])f__UBA927:0.0312250307[96])f__UBA927:0.0292790114[38])f__UBA927:0.0443938890[92])f__UBA927:0.1507199192[100])o__UBA10105:0.1143419200[100])c__Microgenomatia:0.0363533900[26])c__Microgenomatia:0.0554012324[100],((s__JADHYG01_sp016782545:0.6695317420,(s__GCA-00278855_sp002788855:0.8851678437,(s__JACQMD01_sp016203755:0.4537606231,s__2-01-FULL-40-14_sp001788215:0.4231038032)f__2-01-FULL-40-14:0.2813627072[100])c__Microgenomatia:0.0895402489[100])c__Microgenomatia:0.0673627482[100],(((s__UBA1406_sp002305675:0.3398896576,s__UBA1406_sp001788295:0.4522352864)g__UBA1406:0.2307159776[100],(s__JANLHL01_sp024654535:0.4754719448,(s__PFEE01_sp024653645:0.0338043398,s__PFEE01_sp002793745:0.0843347394)g__PFEE01:0.5016964354[100])f__UBA1406:0.2083546050[100])f__UBA1406:0.3909275017[100],(((s__2-01-FULL-39-24_sp001789445:0.5830002855,s__HO2-37-13b_sp001789395:0.5176323217)f__HO2-37-13b:0.1210097446[100],((s__2-01-FULL-39-19_sp001789725:0.5794614072,s__OLB22_sp001567515:0.7761784420)f__HO2-37-13b:0.1592145925[100],(s__2-12-FULL-37-7b_sp001788095:0.4204057555,((s__2-02-FULL-43-11-A_sp018062605:0.3332813691,s__2-02-FULL-43-11-A_sp001789515:0.3417688677)g__2-02-FULL-43-11-A:0.2134083083[100],(s__OLB23_sp018062135:0.1486032824,s__OLB23_sp001567245:0.1953733274)g__OLB23:0.2809049172[100])f__HO2-37-13b:0.0695619265[100])f__HO2-37-13b:0.1413966613[100])f__HO2-37-13b:0.0706926685[100])f__HO2-37-13b:0.1064163021[100],(s__S141-128_sp015491205:0.7247030646,(((s__JACOTV01_sp016699265:0.4652058244,s__JACOTV01_sp016178125:0.3681607508)g__JACOTV01:0.1893683712[100],(s__JACOYT01_sp016181725:0.3914269159,s__2-01-FULL-40-42_sp001789965:0.4121868391)f__GWC2-37-13:0.0875808385[100])f__GWC2-37-13:0.0995395609[100],((((s__UM-FILTER-34-12_sp023380935:0.4110573393,s__UM-FILTER-34-12_sp002789465:0.4097393744)g__UM-FILTER-34-12:0.1639981589[100],(s__JAKBEU01_sp021833625:0.4763469357,(s__UM-FILTER-33-9_sp002785065:0.3850900814,(s__YC2-FULL-38-9_sp002784505:0.3612020699,(s__YC2-FULL-38-9_sp016214055:0.2230661774,s__YC2-FULL-38-9_sp001790095:0.1996241893)g__YC2-FULL-38-9:0.0790201467[100])g__YC2-FULL-38-9:0.1063071692[100])f__GWC2-37-13:0.0446586099[100])f__GWC2-37-13:0.1489329139[100])f__GWC2-37-13:0.0499857888[98],(s__GCA-016432445_sp016432445:0.4843861992,((s__JAAXWC01_sp013335175:0.4664792907,s__JAAXWV01_sp013334845:0.4207686466)f__GWC2-37-13:0.0892250740[97],(s__2-01-FULL-41-22_sp001789805:0.4503172445,(s__JAGOLU01_sp017993865:0.8355758659,(s__HKST-UBA22_sp020429045:0.5176861364,(s__MFZZ01_sp001789555:0.3755166534,((s__UBA1450_sp943356515:0.4014213449,(s__UBA1450_sp016700135:0.0947488831,s__UBA1450_sp002329205:0.1038428914)g__UBA1450:0.2149861317[100])g__UBA1450:0.0420089886[31],(s__UBA1450_sp002796045:0.4523917235,(s__UBA1450_sp000990445:0.2241600762,(s__UBA1450_sp002792315:0.1364965716,s__UBA1450_sp002788865:0.1710929000)g__UBA1450:0.0582567469[100])g__UBA1450:0.1475744129[100])g__UBA1450:0.0513587243[31])g__UBA1450:0.1069762808[100])f__GWC2-37-13:0.0627682276[99])f__GWC2-37-13:0.1275304504[100])f__GWC2-37-13:0.0352028392[54])f__GWC2-37-13:0.0530140948[96])f__GWC2-37-13:0.0454373099[94])f__GWC2-37-13:0.0409004960[45])f__GWC2-37-13:0.0270378068[45],(((s__JAJYOJ01_sp021796235:0.4455715337,(s__JAAZNM01_sp012798265:0.3768965650,s__GCA-002780795_sp002780795:0.3961550126)f__GWC2-37-13:0.0721421932[99])f__GWC2-37-13:0.0457299507[41],(s__JACQCK01_sp016201695:0.4502993590,(s__JACPMD01_sp016186235:0.3609216518,(s__O2-01-FULL-39-8_sp001789355:0.3445943661,((s__2-01-FULL-40-13_sp001789745:0.3400913222,(s__2-01-FULL-40-13_sp001789645:0.1911263473,s__2-01-FULL-40-13_sp001789635:0.1574822190)g__2-01-FULL-40-13:0.0817640201[100])g__2-01-FULL-40-13:0.0540166049[100],(s__2-01-FULL-40-13_sp016206365:0.2371272724,(s__2-01-FULL-40-13_sp001789695:0.2501164135,s__2-01-FULL-40-13_sp001788015:0.1754496870)g__2-01-FULL-40-13:0.0376538699[99])g__2-01-FULL-40-13:0.0537837596[99])g__2-01-FULL-40-13:0.0700866703[99])f__GWC2-37-13:0.0514701732[100])f__GWC2-37-13:0.0637427762[100])f__GWC2-37-13:0.0394562831[42])f__GWC2-37-13:0.0263489982[41],(s__PEZG01_sp002774185:0.4600209248,((s__JAJYIQ01_sp021789995:0.0756011440,s__JAJYIQ01_sp021787635:0.0783950917)g__JAJYIQ01:0.3048895103[100],(s__GWC2-37-13_sp025057905:0.6336686287,(s__GWC2-37-13_sp002788805:0.3350204232,((s__GWC2-37-13_sp902200405:0.0831924527,(s__GWC2-37-13_sp000990305:0.0936291249,(s__GWC2-37-13_sp021825445:0.1498040126,(s__GWC2-37-13_sp002786595:0.0909126540,(s__GWC2-37-13_sp024653985:0.0952000640,s__GWC2-37-13_sp002779665:0.1152534396)g__GWC2-37-13:0.0153012557[86])g__GWC2-37-13:0.0178656387[24])g__GWC2-37-13:0.0124151633[8])g__GWC2-37-13:0.0194213925[8])g__GWC2-37-13:0.2714579127[100],((s__GWC2-37-13_sp021789865:0.3250054249,(s__GWC2-37-13_sp000990565:0.2461580702,(s__GWC2-37-13_sp002440905:0.2504731792,s__GWC2-37-13_sp001789855:0.2713878682)g__GWC2-37-13:0.0713869686[100])g__GWC2-37-13:0.0496287975[100])g__GWC2-37-13:0.0676793210[100],((s__GWC2-37-13_sp002792355:0.1767448168,s__GWC2-37-13_sp000991135:0.1931472251)g__GWC2-37-13:0.0618535323[100],((s__GWC2-37-13_sp023245215:0.1386470510,s__GWC2-37-13_sp016215445:0.1422234676)g__GWC2-37-13:0.0719752287[100],(s__GWC2-37-13_sp023381015:0.2062813383,s__GWC2-37-13_sp002050095:0.3623069213)g__GWC2-37-13:0.0504835045[99])g__GWC2-37-13:0.0293609951[98])g__GWC2-37-13:0.0859250745[100])g__GWC2-37-13:0.0464079081[99])g__GWC2-37-13:0.0273291581[69])g__GWC2-37-13:0.0449752578[99])g__GWC2-37-13:0.0578724556[100])f__GWC2-37-13:0.0394584418[100])f__GWC2-37-13:0.0346310006[75])f__GWC2-37-13:0.0722672801[100])f__GWC2-37-13:0.0597530499[99])f__GWC2-37-13:0.0975957357[100])f__GWC2-37-13:0.1045752290[100])o__UBA1406:0.1388051497[100])o__UBA1406:0.2836295921[100])c__Microgenomatia:0.0625244589[71])c__Microgenomatia:0.0276378870[10])c__Microgenomatia:0.0326046812[10])c__Microgenomatia:0.0453276803[11])c__Microgenomatia:0.0697736396[99],(((s__JAADGY01_sp013152165:0.3127950937,(s__JAJRVN01_sp024277325:0.3908147025,s__S014-63_sp015486555:0.4615951494)f__JAADGY01:0.0761016379[75])f__JAADGY01:0.9247258150[100],(((s__1-14-0-10-34-10_sp002773945:0.5435995294,s__UBA1400_sp002305125:0.4522415107)f__UBA1400:0.2167145921[100],((s__JAAZND01_sp012798485:0.4269988371,(s__JAAZOH01_sp012797845:0.3329730352,s__UBA1449_sp002335355:0.3792530952)f__UBA1449:0.1037569958[100])f__UBA1449:0.3591316379[100],(s__JAHJAY01_sp018813815:0.6072596155,(s__CG1-02-47-37_sp002772455:0.5158719648,s__GWC1-49-16_sp001029675:0.4203123064)f__CG1-02-47-37:0.2507235214[100])o__UBA1400:0.0842771070[56])o__UBA1400:0.0439190242[7])o__UBA1400:0.0741658190[100],((s__JACOWY01_sp016176555:0.6900976038,(s__2-01-FULL-50-28_sp001816585:0.3389965372,(s__JADFLW01_sp022564195:0.2288854406,s__2-01-FULL-49-14_sp001816915:0.2816550603)f__Chisholmbacteraceae:0.1214651030[100])f__Chisholmbacteraceae:0.2489803053[100])o__UBA1400:0.1259337392[96],(((s__JACPES01_sp016219325:0.1423629778,s__JACPES01_sp016183365:0.1701359167)g__JACPES01:0.8189684898[100],((s__LCPA01_sp001003385:0.3861716909,(s__JAJYKS01_sp021788365:0.2873345499,(s__CAJAUT01_sp903945195:0.2799157188,(s__UBA12108_sp001002415:0.3041413301,(s__GWF_sp018060845:0.1006530599,s__GWF_sp003576945:0.0676633376)g__GWF:0.2352397007[100])f__UBA12108:0.0609958912[100])f__UBA12108:0.0722268937[100])f__UBA12108:0.1337240241[100])f__UBA12108:0.4599939658[100],(s__Chazhemtobacterium_aquaticus:0.6437554705,((s__JAHITH01_sp018819325:0.0225804378,s__JAHITH01_sp018817845:0.0213524078)g__JAHITH01:0.5160696293[100],(s__2-01-FULL-50-23_sp001774555:0.4716404491,(s__CAIQPO01_sp903873735:0.3469024090,((s__UBA2277_sp002347045:0.1728878324,(s__UBA2277_sp903886255:0.1158033583,(s__UBA2277_sp903884375:0.1114910912,s__UBA2277_sp000998275:0.0709830665)g__UBA2277:0.0304807390[77])g__UBA2277:0.0651161657[100])g__UBA2277:0.1090749145[100],(s__MFAQ01_sp001776275:0.3184761308,((s__UBA10133_sp000998025:0.1237032864,(s__UBA10133_sp001001485:0.1046726634,(s__UBA10133_sp023245265:0.1155417852,s__UBA10133_sp020052895:0.1194276720)g__UBA10133:0.0412353186[100])g__UBA10133:0.0403482441[100])g__UBA10133:0.0330062302[100],(s__UBA10133_sp943355005:0.1372493669,(s__UBA10133_sp001774685:0.0605850709,(s__UBA10133_sp003531665:0.0687119763,(s__UBA10133_sp002789895:0.0760328942,s__UBA10133_sp001000865:0.0540909551)g__UBA10133:0.0182284374[85])g__UBA10133:0.0086059745[67])g__UBA10133:0.0538046989[99])g__UBA10133:0.0413249106[100])g__UBA10133:0.1013413085[100])f__MFAQ01:0.0572629177[100])f__MFAQ01:0.0724259958[100])f__MFAQ01:0.2583370936[100])f__MFAQ01:0.1133656805[100])f__MFAQ01:0.2146303543[100])o__UBA1400:0.2057340065[100])o__UBA1400:0.0673714752[99])o__UBA1400:0.0594145331[43],((s__2-01-FULL-45-11_sp001803465:0.6346093454,(s__SZUA-360_sp003247275:0.5706701609,s__RBG-16-45-19_sp001803415:0.5867689226)f__RBG-16-45-19:0.1486120728[100])o__UBA1400:0.0889549032[96],(((s__JACOVC01_sp018060955:0.3622196342,s__PSRQ01_sp003176165:0.3542735666)f__UBA12028:0.2456565632[100],(s__UBA12472_sp003487265:0.5020190539,(s__JACRHV01_sp016211945:0.3368245862,s__UBA12028_sp001002285:0.3378144292)f__UBA12028:0.0903490234[100])f__UBA12028:0.1509737577[100])f__UBA12028:0.1188472159[100],((s__JAJOJK01_sp021208605:0.4222347220,s__UBA1396_sp002305195:0.5775351933)f__UBA1396:0.3632840946[100],((s__WRMU01_sp009776965:0.5440556183,(s__RGIG2560_sp017431625:0.2299710001,s__RGIG2560_sp017431585:0.2566188653)g__RGIG2560:0.3443767831[100])f__PJMF01:0.3008004522[100],((s__BOKX01_sp016861205:0.3799426240,(s__PJMF01_sp003173865:0.2934344417,(s__UBA924_sp019454415:0.1070526922,s__UBA924_sp002293725:0.1261361733)g__UBA924:0.2060612312[100])f__PJMF01:0.1730608987[100])f__PJMF01:0.0749466533[100],(((s__JAHIVK01_sp018816385:0.4866206976,(s__WFTH01_sp015486535:0.2757246361,s__WFTH01_sp015485595:0.2378278122)g__WFTH01:0.2668907741[100])f__PJMF01:0.1041186916[100],(((s__UM-FILTER-42-14_sp002784625:0.3501520551,(s__UM-FILTER-42-14_sp009991965:0.1431152519,s__UM-FILTER-42-14_sp002772695:0.1313364329)g__UM-FILTER-42-14:0.2109588045[100])g__UM-FILTER-42-14:0.2299356472[100],(s__OMIS01_sp900299155:0.3785540016,(s__UBA1388_sp002772705:0.3374134406,s__UBA1388_sp002305355:0.3553751943)g__UBA1388:0.0850441756[100])f__PJMF01:0.0879058025[100])f__PJMF01:0.0793449841[100],((s__JACKFY01_sp020632235:0.4965420796,s__UBA1370_sp002306315:0.3401635118)f__PJMF01:0.0633918764[80],((s__CG1-02-43-31_sp905478415:0.1567239767,(s__CG1-02-43-31_sp020632255:0.1114300606,s__CG1-02-43-31_sp002788675:0.1361392719)g__CG1-02-43-31:0.0594379698[100])g__CG1-02-43-31:0.2043317274[100],(s__VFLK01_sp016861085:0.2359621272,(s__VFLK01_sp020632265:0.1587183913,(s__VFLK01_sp018816485:0.0647727581,(s__VFLK01_sp009885085:0.0566884910,s__VFLK01_sp002783105:0.0500979016)g__VFLK01:0.0367216614[100])g__VFLK01:0.1020230224[100])g__VFLK01:0.1419093813[100])g__VFLK01:0.1346124382[100])f__PJMF01:0.0945609945[100])f__PJMF01:0.0409399015[78])f__PJMF01:0.0389762838[100])f__PJMF01:0.0554968889[100],(((s__JAHDXH01_sp023382875:0.4188538454,s__1-14-0-10-56-10_sp002772645:0.5643630811)f__PJMF01:0.0639108706[57],(s__JABBGTR01_sp018646985:0.1890417996,(s__JABBGTR01_sp018830045:0.1442340681,s__JABBGTR01_sp018813375:0.1383964254)g__JABBGTR01:0.0755030730[100])g__JABBGTR01:0.3233217011[100])f__PJMF01:0.0411886575[57],(s__WJLO01_sp014728425:0.4753606607,(((s__CG2-30-36-39_sp018657765:0.1876844580,s__CG2-30-36-39_sp001873435:0.1769819293)g__CG2-30-36-39:0.1294835235[100],(s__UBA10119_sp001002135:0.2340266453,(s__UBA10119_sp900299405:0.1900814019,s__UBA10119_sp001787405:0.2142937594)g__UBA10119:0.0295829808[100])g__UBA10119:0.0818481576[100])f__PJMF01:0.1535970712[100],(s__UBA9650_sp003518205:0.4457447587,((s__JAAZKO01_sp012515515:0.1353419893,(s__JAAZKO01_sp017992725:0.1026894936,s__JAAZKO01_sp012799795:0.0950000995)g__JAAZKO01:0.0559123487[100])g__JAAZKO01:0.2755031416[100],(s__UBA1364_sp903891335:0.1638508502,(s__UBA1364_sp002422165:0.1224261894,((s__UBA1364_sp020724725:0.0447928352,s__UBA1364_sp002422765:0.0566241406)g__UBA1364:0.0751193459[100],(s__UBA1364_sp002306345:0.1532955836,(s__UBA1364_sp001029715:0.1328250481,(s__UBA1364_sp903842795:0.1246415364,(s__UBA1364_sp943350175:0.0824487865,s__UBA1364_sp903959355:0.0672880187)g__UBA1364:0.0224835947[100])g__UBA1364:0.0236429914[100])g__UBA1364:0.0183080270[100])g__UBA1364:0.0404922397[100])g__UBA1364:0.0349010404[100])g__UBA1364:0.0460582509[100])g__UBA1364:0.2057075755[100])f__PJMF01:0.1884918937[100])f__PJMF01:0.0558586748[100])f__PJMF01:0.0541490481[100])f__PJMF01:0.0557708524[99])f__PJMF01:0.0349420670[57])f__PJMF01:0.0428290172[57])f__PJMF01:0.0726678474[99])f__PJMF01:0.1558814034[100])o__UBA1400:0.0578651858[100])o__UBA1400:0.2094388553[100])o__UBA1400:0.0922443333[100])o__UBA1400:0.0483145203[39])o__UBA1400:0.0701380901[100])o__UBA1400:0.0643172708[100])c__Microgenomatia:0.0499557991[98],(((s__PFEM01_sp002793635:0.5550169975,(s__JAHIFH01_sp018900995:0.4522425893,s__JAFGMK01_sp016927565:0.6607722023)o__PFEM01:0.0693274836[98])o__PFEM01:0.1761260859[100],(((s__VGLL01_sp016866735:0.6760661351,s__UM-FILTER-39-15_sp002784465:0.6234826698)c__Microgenomatia:0.0674919154[97],(s__MWCH01_sp002069945:0.5215883148,(s__UM-FILTER-40-11_sp002780305:0.3799371053,(s__JAMCYY01_sp023473205:0.3622297390,s__JAGVBK01_sp020059745:0.2928963751)f__UM-FILTER-40-11:0.0782587621[100])f__UM-FILTER-40-11:0.1922837463[100])f__UM-FILTER-40-11:0.1508212007[100])c__Microgenomatia:0.0920347393[100],((s__JAGPNC01_sp018052565:0.5494434985,s__0-14-0-10-38-17_sp002774085:0.4243589835)f__0-14-0-10-38-17:0.4186867834[100],((s__JAHJSD01_sp018830585:0.7221393625,((s__JAGGVZ01_sp021157735:0.3271439157,s__BS750m-G30_sp016783425:0.5105404619)f__BS750m-G30:0.1725330859[100],(s__S016-97_sp015485895:0.6234941155,s__UBA6130_sp002428285:0.5923726350)f__UBA6130:0.1688644205[100])o__UBA12405:0.0927509454[100])o__UBA12405:0.1044134549[100],((s__UBA1372_sp002306295:0.5537743782,(s__JAHIPV01_sp018902845:0.2250492764,s__B61-G2_sp003647605:0.3542631246)f__UBA12405:0.1835477364[100])f__UBA12405:0.0677096416[100],(s__JAHIEZ01_sp018901355:0.4663486284,((s__JAMCSD01_sp023380755:0.2380994312,s__JAMCSD01_sp021817905:0.2249240714)g__JAMCSD01:0.2466902359[100],((s__UBA12405_sp003542615:0.3335046737,s__SZUA-533_sp003250375:0.3227506308)f__UBA12405:0.0687169675[88],((s__UBA1435_sp002329385:0.4691377866,(s__WARW01_sp013387215:0.2509200441,(s__WARW01_sp023443725:0.2026298826,(s__WARW01_sp017991615:0.2244805032,(s__WARW01_sp019248165:0.2259056638,(s__WARW01_sp023396915:0.1999431978,GB_GCA_018500015.1:0.1106320258)g__WARW01:0.0386839912[100])g__WARW01:0.0265397737[98])g__WARW01:0.0525205677[100])g__WARW01:0.0701736049[100])g__WARW01:0.0989180996[100])f__UBA12405:0.0345661305[100],(s__UBA5615_sp002382075:0.4142506729,((s__JAGORQ01_sp018062705:0.3169790297,(s__UBA2283_sp016188545:0.3338077045,(s__UBA2283_sp903825325:0.1852315330,s__UBA2283_sp002345725:0.2218497050)g__UBA2283:0.0524981619[100])g__UBA2283:0.0588853748[100])f__UBA12405:0.0805505113[100],(((s__UBA12158_sp020056515:0.0462224349,s__UBA12158_sp002780135:0.0923759140)g__UBA12158:0.2147035037[100],(s__UBA12158_sp001873665:0.0998462548,(s__UBA12158_sp023245435:0.0941745433,s__UBA12158_sp009885205:0.0857754870)g__UBA12158:0.0288715005[66])g__UBA12158:0.2065762739[100])g__UBA12158:0.1040985535[100],((s__UBA12158_sp017992115:0.2092806359,(s__UBA12158_sp022837635:0.0273792885,s__UBA12158_sp002304845:0.0289579258)g__UBA12158:0.1869282116[100])g__UBA12158:0.1079336510[100],(s__UBA12158_sp002402535:0.1479522687,(s__UBA12158_sp018818185:0.1889184464,s__UBA12158_sp000989305:0.1497132995)g__UBA12158:0.0378035700[100])g__UBA12158:0.0755729200[100])g__UBA12158:0.1107175252[100])g__UBA12158:0.0798279800[100])f__UBA12405:0.0501151430[100])f__UBA12405:0.0288117352[97])f__UBA12405:0.0359634239[97])f__UBA12405:0.0368479623[89])f__UBA12405:0.0795978570[99])f__UBA12405:0.0736937388[100])f__UBA12405:0.4416249812[100])o__UBA12405:0.2026972459[100])c__Microgenomatia:0.0840584897[100])c__Microgenomatia:0.0351643551[46])c__Microgenomatia:0.0516976793[94],((s__GWA2-44-7_sp000999595:0.7736311386,(s__JACRNA01_sp016219445:0.5307023537,((s__GWC2-45-19_sp001002405:0.1538536421,s__GWC2-45-19_sp001001555:0.1717064086)g__GWC2-45-19:0.2804294316[100],((s__WO2-48-25_sp001773695:0.3025247611,(s__VMGA01_sp007376345:0.2740043338,s__01-FULL-48-32b_sp001773725:0.2754168459)f__Amesbacteraceae:0.1033033100[100])f__Amesbacteraceae:0.1081768460[100],(s__XYB1-FULL-44-23_sp001773775:0.4386699873,(s__GWC1-47-15_sp001001375:0.4153992045,(s__UBA12042_sp001775555:0.2698460075,s__UBA12042_sp001002325:0.2852021526)g__UBA12042:0.1042571115[100])f__Amesbacteraceae:0.0640559612[100])f__Amesbacteraceae:0.0528831878[99])f__Amesbacteraceae:0.0610663901[99])f__Amesbacteraceae:0.0576208035[99])f__Amesbacteraceae:0.3059786640[100])o__GWA2-44-7:0.1546761548[100],((s__JACQJR01_sp016204995:0.7122764352,(s__GCA-2686465_sp002686465:0.4361770401,((s__VMGE01_sp007376395:0.4093798089,s__UBA10165_sp001816475:0.3962921564)f__UBA10165:0.0849296263[100],(s__JACPEJ01_sp016183565:0.3797566326,(s__2-12-FULL-44-25_sp001816455:0.3091177133,s__01-FULL-43-15b_sp001816385:0.2719519169)f__UBA10165:0.1553262460[100])f__UBA10165:0.1454142092[100])f__UBA10165:0.0597460747[100])f__UBA10165:0.1286622541[100])o__GWA2-44-7:0.0747664209[94],(((s__2-01-FULL-39-21_sp001792535:0.2242045864,s__2-01-FULL-39-21_sp001792305:0.2560964947)g__2-01-FULL-39-21:0.5033844895[100],((s__GCA-016432525_sp016432525:0.6200003478,s__2-01-FULL-44-10_sp001792465:0.5365668081)f__UBA8517:0.0697913688[77],((s__01-FULL-44-24b_sp001793235:0.5322316071,(s__UBA925_sp002293705:0.5660770193,(s__UBA5941_sp021824385:0.2717030616,s__UBA5941_sp002430735:0.2268236520)g__UBA5941:0.1754732593[100])f__UBA8517:0.2333031423[100])f__UBA8517:0.0890476669[85],(s__GWC1-42-9_sp000995185:0.6180554646,(s__DYGT01_sp020724555:0.4565598454,(s__UBA1430_sp013374835:0.0551901144,s__UBA1430_sp002329465:0.0446756441)g__UBA1430:0.4068038018[100])f__UBA8517:0.1020772874[100])f__UBA8517:0.0583348474[86])f__UBA8517:0.0544352121[99])f__UBA8517:0.0493288489[79])f__UBA8517:0.0367628679[97],((((s__JADFPI01_sp022562395:0.3739326121,s__JAHJHG01_sp018823885:0.3668723721)f__UBA8517:0.0893566606[100],(s__JAFGPD01_sp016926185:0.5056807533,s__GCA-016700095_sp016700095:0.4929236691)f__UBA8517:0.0982605499[100])f__UBA8517:0.0471446905[60],((s__JANWVB01_sp025057695:0.6332039091,((s__WO2-FULL-39-9_sp001793155:0.4129963561,s__WO2-39-10b_sp001792215:0.4159899370)f__UBA8517:0.0747399080[98],(s__2-01-FULL-39-10_sp001793015:0.3144313810,(s__WO2-FULL-39-10_sp001792345:0.2992441699,s__GWB1-39-12_sp000993405:0.3756207881)f__UBA8517:0.0512235715[94])f__UBA8517:0.0524840862[99])f__UBA8517:0.0412980666[99])f__UBA8517:0.0398466554[99],((s__HO2-FULL-38-9_sp001793095:0.3884791233,(s__GWB1-38-13_sp000993685:0.3053112039,s__GWB1-38-13_sp000993025:0.2621740292)g__GWB1-38-13:0.2246967849[100])f__UBA8517:0.1400786024[100],((s__Ch104c_sp013426185:0.2973757153,s__Ch104c_sp013374855:0.3534496321)g__Ch104c:0.3112459535[100],(s__JAGUZK01_sp020060845:0.2996268509,s__GWC1-37-12b_sp000993115:0.3042973508)f__UBA8517:0.2153854580[100])f__UBA8517:0.0534788645[100])f__UBA8517:0.0602252597[100])f__UBA8517:0.0606682800[100])f__UBA8517:0.0332265264[60],(((s__JAHKAL01_sp018826545:0.4003526499,s__UBA5073_sp002415845:0.3557073716)f__UBA8517:0.1042895754[100],(s__JALHYA01_sp022868165:0.3432187316,(s__RBG-16-42-24_sp001792115:0.3943253975,(s__JACOZU01_sp016181165:0.3001469272,s__RBG-13-46-13_sp001791995:0.3182445073)f__UBA8517:0.0470479602[100])f__UBA8517:0.0491740420[100])f__UBA8517:0.0461266423[100])f__UBA8517:0.0575594986[100],((s__BS150m-G53_sp016784385:0.4411737150,((s__DYGS01_sp020724585:0.2718721397,s__DYGS01_sp020061305:0.3488802268)g__DYGS01:0.1157473572[100],(s__GWF1-31-35_sp001029755:0.2610651414,(s__UBA12026_sp000990005:0.1036453693,s__UBA12026_sp000989765:0.0940855298)g__UBA12026:0.1880321823[100])f__UBA8517:0.0686841484[100])f__UBA8517:0.1076795037[100])f__UBA8517:0.1595624006[100],(s__JAKAJP01_sp021824915:0.3041475346,((s__GWB1-39-10_sp020060565:0.2713635844,(s__GWB1-39-10_sp016432365:0.0702797688,s__GWB1-39-10_sp000993205:0.1023653329)g__GWB1-39-10:0.1886509642[100])g__GWB1-39-10:0.0689297090[100],(s__JAJYIG01_sp021790215:0.2430837077,(s__LCIL01_sp001001045:0.2077878629,(s__UBA8517_sp003484955:0.1411784909,s__UBA8517_sp000997405:0.2010899715)g__UBA8517:0.0891977412[100])f__UBA8517:0.0462996726[100])f__UBA8517:0.0561845789[100])f__UBA8517:0.0406461874[96])f__UBA8517:0.1626360755[100])f__UBA8517:0.0950128450[100])f__UBA8517:0.0757664237[100])f__UBA8517:0.0525348748[100])f__UBA8517:0.1972116512[100])o__GWA2-44-7:0.1284369270[100])o__GWA2-44-7:0.0759745393[95])c__Microgenomatia:0.0640873462[99])c__Microgenomatia:0.0534428096[99])c__Microgenomatia:0.0918778717[100])c__Microgenomatia:0.0940296070[100])p__Patescibacteria:0.0641908807[100])p__Patescibacteria:0.0365084099[99])p__Patescibacteria:0.1008673329[100])p__Patescibacteria:0.0616587607[41])p__Patescibacteria:0.0418073738[56])Patescibacteriota_phyl._nov.:0.09351483675);
